# Supplementary material for: Curve forming prediction of coal mine roadway based on RBF interpolation
Source: PLoS One. 2023 Jul 21;18(7):e0288753. doi: 10.1371/journal.pone.0288753 (PMC10361495; doi:10.1371/journal.pone.0288753)
Supplement: S1 Text — (TXT) [file pone.0288753.s001.txt]

800.000000	1.000000	28134.240000	30906.000000
800.000000	1.100000	27955.000000	27960.000000
800.000000	1.200000	25530.000000	25536.000000
800.000000	1.300000	23508.000000	23512.000000
800.000000	1.400000	21798.000000	21798.000000
800.000000	1.500000	20333.000000	20336.000000
800.000000	1.600000	19064.000000	19062.000000
800.000000	1.700000	17956.000000	17958.000000
800.000000	1.800000	16980.000000	16976.000000
800.000000	1.900000	16114.000000	16116.000000
800.000000	2.000000	15341.000000	15344.000000
800.000000	2.100000	14648.000000	14646.000000
800.000000	2.200000	14023.000000	14024.000000
800.000000	2.300000	13457.000000	13462.000000
800.000000	2.400000	12942.000000	12938.000000
800.000000	2.500000	12472.000000	12466.000000
800.000000	2.600000	12042.000000	12042.000000
800.000000	2.700000	11646.000000	11648.000000
800.000000	2.800000	11282.000000	11284.000000
800.000000	2.900000	10945.000000	10946.000000
800.000000	3.000000	10634.000000	10630.000000
800.000000	3.100000	10345.000000	10346.000000
800.000000	3.200000	10076.000000	10082.000000
800.000000	3.300000	9825.700000	9828.000000
800.000000	3.400000	9592.100000	9591.000000
800.000000	3.500000	9373.700000	9373.000000
800.000000	3.600000	9169.300000	9172.000000
800.000000	3.700000	8977.600000	8977.000000
800.000000	3.800000	8797.700000	8800.000000
800.000000	3.900000	8628.500000	8630.000000
800.000000	4.000000	8469.400000	8465.000000
800.000000	4.100000	8319.500000	8319.000000
800.000000	4.200000	8178.100000	8176.000000
800.000000	4.300000	8044.600000	8042.000000
800.000000	4.400000	7918.500000	7919.000000
800.000000	4.500000	7799.300000	7798.000000
800.000000	4.600000	7686.400000	7688.000000
800.000000	4.700000	7579.600000	7581.000000
800.000000	4.800000	7478.300000	7479.000000
800.000000	4.900000	7382.200000	7386.000000
800.000000	5.000000	7291.000000	7292.000000
810.000000	1.000000	31588.000000	31604.000000
810.000000	1.100000	28561.000000	28572.000000
810.000000	1.200000	26081.000000	26090.000000
810.000000	1.300000	24014.000000	24016.000000
810.000000	1.400000	22264.000000	22260.000000
810.000000	1.500000	20765.000000	20758.000000
810.000000	1.600000	19468.000000	19480.000000
810.000000	1.700000	18334.000000	18328.000000
810.000000	1.800000	17335.000000	17328.000000
810.000000	1.900000	16449.000000	16452.000000
810.000000	2.000000	15658.000000	15644.000000
810.000000	2.100000	14949.000000	14948.000000
810.000000	2.200000	14309.000000	14300.000000
810.000000	2.300000	13729.000000	13728.000000
810.000000	2.400000	13202.000000	13200.000000
810.000000	2.500000	12720.000000	12722.000000
810.000000	2.600000	12279.000000	12284.000000
810.000000	2.700000	11874.000000	11884.000000
810.000000	2.800000	11500.000000	11505.000000
810.000000	2.900000	11155.000000	11163.000000
810.000000	3.000000	10836.000000	10826.000000
810.000000	3.100000	10540.000000	10541.125000
810.000000	3.200000	10264.000000	10268.000000
810.000000	3.300000	10007.000000	10008.000000
810.000000	3.400000	9767.100000	9767.000000
810.000000	3.500000	9542.900000	9540.000000
810.000000	3.600000	9332.900000	9334.000000
810.000000	3.700000	9136.000000	9138.000000
810.000000	3.800000	8951.100000	8952.000000
810.000000	3.900000	8777.300000	8775.000000
810.000000	4.000000	8613.700000	8614.000000
810.000000	4.100000	8459.500000	8459.000000
810.000000	4.200000	8314.000000	8319.000000
810.000000	4.300000	8176.700000	8180.000000
810.000000	4.400000	8046.900000	8053.750000
810.000000	4.500000	7924.100000	7923.500000
810.000000	4.600000	7807.800000	7817.000000
810.000000	4.700000	7697.700000	7700.500000
810.000000	4.800000	7593.200000	7604.000000
810.000000	4.900000	7494.100000	7492.000000
810.000000	5.000000	7400.000000	7398.000000
820.000000	1.000000	32262.000000	32260.000000
820.000000	1.100000	29168.000000	29163.000000
820.000000	1.200000	26634.000000	26636.000000
820.000000	1.300000	24520.000000	24524.000000
820.000000	1.400000	22732.000000	22720.000000
820.000000	1.500000	21199.000000	21194.000000
820.000000	1.600000	19872.000000	19872.000000
820.000000	1.700000	18713.000000	18710.000000
820.000000	1.800000	17691.000000	17680.000000
820.000000	1.900000	16785.000000	16778.000000
820.000000	2.000000	15976.000000	15975.000000
820.000000	2.100000	15250.000000	15249.000000
820.000000	2.200000	14595.000000	14601.000000
820.000000	2.300000	14002.000000	14000.000000
820.000000	2.400000	13462.000000	13453.000000
820.000000	2.500000	12969.000000	12965.000000
820.000000	2.600000	12517.000000	12511.000000
820.000000	2.700000	12102.000000	12109.000000
820.000000	2.800000	11720.000000	11725.000000
820.000000	2.900000	11366.000000	11365.000000
820.000000	3.000000	11039.000000	11038.000000
820.000000	3.100000	10735.000000	10733.000000
820.000000	3.200000	10452.000000	10448.000000
820.000000	3.300000	10189.000000	10185.000000
820.000000	3.400000	9942.700000	9946.000000
820.000000	3.500000	9712.700000	9716.000000
820.000000	3.600000	9497.200000	9498.000000
820.000000	3.700000	9295.100000	9290.000000
820.000000	3.800000	9105.200000	9098.000000
820.000000	3.900000	8926.700000	8920.000000
820.000000	4.000000	8758.600000	8762.000000
820.000000	4.100000	8600.100000	8598.000000
820.000000	4.200000	8450.600000	8454.000000
820.000000	4.300000	8309.300000	8310.000000
820.000000	4.400000	8175.800000	8175.000000
820.000000	4.500000	8049.400000	8048.000000
820.000000	4.600000	7929.700000	7931.000000
820.000000	4.700000	7816.300000	7817.000000
820.000000	4.800000	7708.700000	7705.000000
820.000000	4.900000	7606.600000	7606.000000
820.000000	5.000000	7509.600000	7510.000000
830.000000	1.000000	32938.000000	32938.000000
830.000000	1.100000	29777.000000	29778.000000
830.000000	1.200000	27188.000000	27182.000000
830.000000	1.300000	25028.000000	25028.000000
830.000000	1.400000	23200.000000	23198.000000
830.000000	1.500000	21634.000000	21624.000000
830.000000	1.600000	20278.000000	20268.000000
830.000000	1.700000	19092.000000	19088.000000
830.000000	1.800000	18048.000000	18046.000000
830.000000	1.900000	17122.000000	17126.000000
830.000000	2.000000	16295.000000	16300.000000
830.000000	2.100000	15552.000000	15553.000000
830.000000	2.200000	14882.000000	14877.000000
830.000000	2.300000	14275.000000	14276.000000
830.000000	2.400000	13723.000000	13730.000000
830.000000	2.500000	13218.000000	13226.000000
830.000000	2.600000	12756.000000	12764.000000
830.000000	2.700000	12331.000000	12342.000000
830.000000	2.800000	11940.000000	11944.000000
830.000000	2.900000	11578.000000	11580.500000
830.000000	3.000000	11242.000000	11239.000000
830.000000	3.100000	10931.000000	10934.500000
830.000000	3.200000	10641.000000	10633.000000
830.000000	3.300000	10371.000000	10370.500000
830.000000	3.400000	10119.000000	10120.000000
830.000000	3.500000	9883.100000	9881.500000
830.000000	3.600000	9662.100000	9660.000000
830.000000	3.700000	9454.700000	9462.000000
830.000000	3.800000	9259.900000	9262.500000
830.000000	3.900000	9076.700000	9076.000000
830.000000	4.000000	8904.100000	8903.500000
830.000000	4.100000	8741.300000	8740.000000
830.000000	4.200000	8587.700000	8592.250000
830.000000	4.300000	8442.500000	8442.000000
830.000000	4.400000	8305.300000	8307.000000
830.000000	4.500000	8175.300000	8176.250000
830.000000	4.600000	8052.200000	8052.000000
830.000000	4.700000	7935.500000	7937.125000
830.000000	4.800000	7824.800000	7831.750000
830.000000	4.900000	7719.600000	7717.625000
830.000000	5.000000	7619.700000	7620.656250
840.000000	1.000000	33614.000000	33604.000000
840.000000	1.100000	30387.000000	30390.000000
840.000000	1.200000	27742.000000	27738.000000
840.000000	1.300000	25537.000000	25530.000000
840.000000	1.400000	23670.000000	23661.000000
840.000000	1.500000	22070.000000	22078.000000
840.000000	1.600000	20684.000000	20680.000000
840.000000	1.700000	19473.000000	19462.000000
840.000000	1.800000	18406.000000	18404.000000
840.000000	1.900000	17459.000000	17462.000000
840.000000	2.000000	16614.000000	16614.000000
840.000000	2.100000	15855.000000	15853.000000
840.000000	2.200000	15170.000000	15169.000000
840.000000	2.300000	14549.000000	14544.000000
840.000000	2.400000	13984.000000	13980.000000
840.000000	2.500000	13468.000000	13470.000000
840.000000	2.600000	12996.000000	12998.000000
840.000000	2.700000	12561.000000	12560.000000
840.000000	2.800000	12160.000000	12160.000000
840.000000	2.900000	11790.000000	11786.000000
840.000000	3.000000	11446.000000	11444.000000
840.000000	3.100000	11128.000000	11128.000000
840.000000	3.200000	10831.000000	10832.000000
840.000000	3.300000	10554.000000	10564.000000
840.000000	3.400000	10296.000000	10300.000000
840.000000	3.500000	10054.000000	10044.000000
840.000000	3.600000	9827.600000	9834.000000
840.000000	3.700000	9615.000000	9620.000000
840.000000	3.800000	9415.200000	9416.000000
840.000000	3.900000	9227.200000	9232.000000
840.000000	4.000000	9050.100000	9056.000000
840.000000	4.100000	8883.100000	8882.000000
840.000000	4.200000	8725.400000	8732.000000
840.000000	4.300000	8576.300000	8578.000000
840.000000	4.400000	8435.300000	8434.000000
840.000000	4.500000	8301.800000	8302.000000
840.000000	4.600000	8175.300000	8172.000000
840.000000	4.700000	8055.300000	8050.000000
840.000000	4.800000	7941.400000	7941.000000
840.000000	4.900000	7833.200000	7836.000000
840.000000	5.000000	7730.400000	7733.000000
850.000000	1.000000	34292.000000	34240.000000
850.000000	1.100000	30998.000000	30912.000000
850.000000	1.200000	28298.000000	28320.000000
850.000000	1.300000	26046.000000	26048.000000
850.000000	1.400000	24140.000000	24064.000000
850.000000	1.500000	22507.000000	22432.000000
850.000000	1.600000	21092.000000	20992.000000
850.000000	1.700000	19855.000000	19872.000000
850.000000	1.800000	18765.000000	18784.000000
850.000000	1.900000	17797.000000	17824.000000
850.000000	2.000000	16934.000000	16960.000000
850.000000	2.100000	16158.000000	16224.000000
850.000000	2.200000	15458.000000	15520.000000
850.000000	2.300000	14824.000000	14816.000000
850.000000	2.400000	14247.000000	14304.000000
850.000000	2.500000	13719.000000	13680.000000
850.000000	2.600000	13236.000000	13232.000000
850.000000	2.700000	12791.000000	12816.000000
850.000000	2.800000	12381.000000	12416.000000
850.000000	2.900000	12002.000000	11968.000000
850.000000	3.000000	11651.000000	11632.000000
850.000000	3.100000	11325.000000	11376.000000
850.000000	3.200000	11021.000000	11008.000000
850.000000	3.300000	10738.000000	10704.000000
850.000000	3.400000	10473.000000	10512.000000
850.000000	3.500000	10226.000000	10208.000000
850.000000	3.600000	9993.600000	9968.000000
850.000000	3.700000	9775.800000	9792.000000
850.000000	3.800000	9571.000000	9520.000000
850.000000	3.900000	9378.300000	9424.000000
850.000000	4.000000	9196.700000	9176.000000
850.000000	4.100000	9025.400000	9072.000000
850.000000	4.200000	8863.600000	8912.000000
850.000000	4.300000	8710.600000	8736.000000
850.000000	4.400000	8565.900000	8576.000000
850.000000	4.500000	8428.800000	8464.000000
850.000000	4.600000	8298.800000	8304.000000
850.000000	4.700000	8175.500000	8176.000000
850.000000	4.800000	8058.500000	8072.000000
850.000000	4.900000	7947.300000	7952.000000
850.000000	5.000000	7841.500000	7824.000000
860.000000	1.000000	34971.000000	34968.000000
860.000000	1.100000	31609.000000	31608.000000
860.000000	1.200000	28854.000000	28848.000000
860.000000	1.300000	26557.000000	26548.000000
860.000000	1.400000	24611.000000	24608.000000
860.000000	1.500000	22944.000000	22944.000000
860.000000	1.600000	21500.000000	21500.000000
860.000000	1.700000	20237.000000	20252.000000
860.000000	1.800000	19124.000000	19124.000000
860.000000	1.900000	18136.000000	18136.000000
860.000000	2.000000	17254.000000	17260.000000
860.000000	2.100000	16462.000000	16456.000000
860.000000	2.200000	15748.000000	15754.000000
860.000000	2.300000	15100.000000	15094.000000
860.000000	2.400000	14510.000000	14516.000000
860.000000	2.500000	13971.000000	13976.000000
860.000000	2.600000	13476.000000	13477.000000
860.000000	2.700000	13022.000000	13023.000000
860.000000	2.800000	12603.000000	12605.000000
860.000000	2.900000	12215.000000	12218.000000
860.000000	3.000000	11856.000000	11854.375000
860.000000	3.100000	11522.000000	11523.125000
860.000000	3.200000	11212.000000	11210.500000
860.000000	3.300000	10922.000000	10923.000000
860.000000	3.400000	10651.000000	10653.250000
860.000000	3.500000	10398.000000	10395.500000
860.000000	3.600000	10160.000000	10162.000000
860.000000	3.700000	9937.100000	9938.750000
860.000000	3.800000	9727.400000	9728.750000
860.000000	3.900000	9529.900000	9530.000000
860.000000	4.000000	9343.800000	9345.250000
860.000000	4.100000	9168.200000	9167.500000
860.000000	4.200000	9002.300000	9003.000000
860.000000	4.300000	8845.400000	8845.500000
860.000000	4.400000	8696.900000	8695.750000
860.000000	4.500000	8556.200000	8556.500000
860.000000	4.600000	8422.900000	8423.750000
860.000000	4.700000	8296.300000	8294.500000
860.000000	4.800000	8176.100000	8173.500000
860.000000	4.900000	8061.800000	8061.500000
860.000000	5.000000	7953.200000	7954.000000
870.000000	1.000000	35650.000000	35654.000000
870.000000	1.100000	32222.000000	32226.000000
870.000000	1.200000	29412.000000	29420.000000
870.000000	1.300000	27068.000000	27070.000000
870.000000	1.400000	25083.000000	25072.000000
870.000000	1.500000	23382.000000	23380.000000
870.000000	1.600000	21908.000000	21908.000000
870.000000	1.700000	20620.000000	20604.000000
870.000000	1.800000	19484.000000	19488.000000
870.000000	1.900000	18476.000000	18484.000000
870.000000	2.000000	17576.000000	17576.000000
870.000000	2.100000	16767.000000	16772.000000
870.000000	2.200000	16037.000000	16040.000000
870.000000	2.300000	15376.000000	15376.000000
870.000000	2.400000	14773.000000	14772.000000
870.000000	2.500000	14223.000000	14226.000000
870.000000	2.600000	13718.000000	13728.000000
870.000000	2.700000	13253.000000	13252.000000
870.000000	2.800000	12825.000000	12826.000000
870.000000	2.900000	12429.000000	12430.000000
870.000000	3.000000	12062.000000	12058.000000
870.000000	3.100000	11721.000000	11717.000000
870.000000	3.200000	11403.000000	11408.000000
870.000000	3.300000	11107.000000	11108.000000
870.000000	3.400000	10830.000000	10831.000000
870.000000	3.500000	10570.000000	10568.000000
870.000000	3.600000	10327.000000	10324.500000
870.000000	3.700000	10099.000000	10096.500000
870.000000	3.800000	9884.200000	9882.500000
870.000000	3.900000	9682.000000	9683.500000
870.000000	4.000000	9491.400000	9492.500000
870.000000	4.100000	9311.500000	9311.000000
870.000000	4.200000	9141.500000	9143.500000
870.000000	4.300000	8980.700000	8979.000000
870.000000	4.400000	8828.500000	8829.500000
870.000000	4.500000	8684.200000	8686.500000
870.000000	4.600000	8547.400000	8546.750000
870.000000	4.700000	8417.500000	8419.250000
870.000000	4.800000	8294.100000	8295.000000
870.000000	4.900000	8176.800000	8177.250000
870.000000	5.000000	8065.300000	8063.500000
880.000000	1.000000	36330.000000	36328.000000
880.000000	1.100000	32835.000000	32848.000000
880.000000	1.200000	29970.000000	29976.000000
880.000000	1.300000	27580.000000	27576.000000
880.000000	1.400000	25556.000000	25540.000000
880.000000	1.500000	23821.000000	23816.000000
880.000000	1.600000	22318.000000	22324.000000
880.000000	1.700000	21003.000000	21000.000000
880.000000	1.800000	19845.000000	19836.000000
880.000000	1.900000	18816.000000	18840.000000
880.000000	2.000000	17898.000000	17892.000000
880.000000	2.100000	17072.000000	17074.000000
880.000000	2.200000	16328.000000	16328.000000
880.000000	2.300000	15652.000000	15654.000000
880.000000	2.400000	15037.000000	15048.000000
880.000000	2.500000	14475.000000	14480.000000
880.000000	2.600000	13960.000000	13966.000000
880.000000	2.700000	13485.000000	13495.000000
880.000000	2.800000	13048.000000	13055.000000
880.000000	2.900000	12643.000000	12653.000000
880.000000	3.000000	12268.000000	12269.000000
880.000000	3.100000	11919.000000	11921.000000
880.000000	3.200000	11595.000000	11592.000000
880.000000	3.300000	11292.000000	11290.000000
880.000000	3.400000	11009.000000	11008.000000
880.000000	3.500000	10743.000000	10743.000000
880.000000	3.600000	10495.000000	10492.000000
880.000000	3.700000	10261.000000	10263.000000
880.000000	3.800000	10041.000000	10037.000000
880.000000	3.900000	9834.600000	9829.000000
880.000000	4.000000	9639.400000	9641.000000
880.000000	4.100000	9455.200000	9460.000000
880.000000	4.200000	9281.100000	9283.000000
880.000000	4.300000	9116.400000	9119.000000
880.000000	4.400000	8960.500000	8956.000000
880.000000	4.500000	8812.600000	8808.000000
880.000000	4.600000	8672.400000	8668.000000
880.000000	4.700000	8539.200000	8535.500000
880.000000	4.800000	8412.600000	8411.500000
880.000000	4.900000	8292.300000	8290.000000
880.000000	5.000000	8177.800000	8180.000000
890.000000	1.000000	37011.000000	36996.000000
890.000000	1.100000	33449.000000	33448.000000
890.000000	1.200000	30529.000000	30548.000000
890.000000	1.300000	28092.000000	28096.000000
890.000000	1.400000	26029.000000	26024.000000
890.000000	1.500000	24260.000000	24256.000000
890.000000	1.600000	22728.000000	22720.000000
890.000000	1.700000	21387.000000	21404.000000
890.000000	1.800000	20206.000000	20212.000000
890.000000	1.900000	19157.000000	19156.000000
890.000000	2.000000	18220.000000	18228.000000
890.000000	2.100000	17378.000000	17368.000000
890.000000	2.200000	16618.000000	16640.000000
890.000000	2.300000	15929.000000	15932.000000
890.000000	2.400000	15302.000000	15296.000000
890.000000	2.500000	14728.000000	14732.000000
890.000000	2.600000	14202.000000	14212.000000
890.000000	2.700000	13718.000000	13728.000000
890.000000	2.800000	13271.000000	13268.000000
890.000000	2.900000	12858.000000	12848.000000
890.000000	3.000000	12475.000000	12480.000000
890.000000	3.100000	12119.000000	12118.000000
890.000000	3.200000	11787.000000	11788.000000
890.000000	3.300000	11477.000000	11480.000000
890.000000	3.400000	11188.000000	11192.000000
890.000000	3.500000	10917.000000	10910.000000
890.000000	3.600000	10663.000000	10660.000000
890.000000	3.700000	10424.000000	10428.500000
890.000000	3.800000	10199.000000	10212.500000
890.000000	3.900000	9987.600000	9977.000000
890.000000	4.000000	9787.900000	9774.000000
890.000000	4.100000	9599.400000	9593.000000
890.000000	4.200000	9421.200000	9415.000000
890.000000	4.300000	9252.600000	9269.000000
890.000000	4.400000	9092.900000	9106.000000
890.000000	4.500000	8941.500000	8955.000000
890.000000	4.600000	8797.800000	8801.000000
890.000000	4.700000	8661.300000	8669.000000
890.000000	4.800000	8531.600000	8548.000000
890.000000	4.900000	8408.200000	8411.000000
890.000000	5.000000	8290.800000	8286.000000
900.000000	1.000000	37693.000000	37664.000000
900.000000	1.100000	34063.000000	34056.000000
900.000000	1.200000	31088.000000	31064.000000
900.000000	1.300000	28605.000000	28576.000000
900.000000	1.400000	26503.000000	26456.000000
900.000000	1.500000	24700.000000	24700.000000
900.000000	1.600000	23138.000000	23108.000000
900.000000	1.700000	21772.000000	21752.000000
900.000000	1.800000	20568.000000	20536.000000
900.000000	1.900000	19498.000000	19488.000000
900.000000	2.000000	18543.000000	18536.000000
900.000000	2.100000	17685.000000	17752.000000
900.000000	2.200000	16910.000000	16924.000000
900.000000	2.300000	16207.000000	16148.000000
900.000000	2.400000	15567.000000	15496.000000
900.000000	2.500000	14981.000000	14976.000000
900.000000	2.600000	14445.000000	14452.000000
900.000000	2.700000	13951.000000	13980.000000
900.000000	2.800000	13495.000000	13500.000000
900.000000	2.900000	13073.000000	13060.000000
900.000000	3.000000	12682.000000	12660.000000
900.000000	3.100000	12318.000000	12306.000000
900.000000	3.200000	11980.000000	11979.000000
900.000000	3.300000	11664.000000	11681.000000
900.000000	3.400000	11368.000000	11393.000000
900.000000	3.500000	11091.000000	11109.000000
900.000000	3.600000	10831.000000	10820.000000
900.000000	3.700000	10587.000000	10582.000000
900.000000	3.800000	10357.000000	10330.000000
900.000000	3.900000	10141.000000	10144.000000
900.000000	4.000000	9936.900000	9942.000000
900.000000	4.100000	9744.100000	9742.000000
900.000000	4.200000	9561.800000	9560.000000
900.000000	4.300000	9389.200000	9386.000000
900.000000	4.400000	9225.800000	9236.000000
900.000000	4.500000	9070.800000	9072.000000
900.000000	4.600000	8923.600000	8922.000000
900.000000	4.700000	8783.900000	8778.000000
900.000000	4.800000	8651.000000	8652.000000
900.000000	4.900000	8524.600000	8525.000000
900.000000	5.000000	8404.200000	8401.000000
910.000000	1.000000	38375.000000	38375.000000
910.000000	1.100000	34678.000000	34672.000000
910.000000	1.200000	31648.000000	31645.000000
910.000000	1.300000	29119.000000	29119.000000
910.000000	1.400000	26977.000000	26981.000000
910.000000	1.500000	25141.000000	25137.000000
910.000000	1.600000	23549.000000	23559.000000
910.000000	1.700000	22157.000000	22154.000000
910.000000	1.800000	20930.000000	20939.000000
910.000000	1.900000	19840.000000	19847.000000
910.000000	2.000000	18866.000000	18861.000000
910.000000	2.100000	17991.000000	17985.000000
910.000000	2.200000	17201.000000	17189.000000
910.000000	2.300000	16485.000000	16488.000000
910.000000	2.400000	15832.000000	15836.000000
910.000000	2.500000	15235.000000	15234.000000
910.000000	2.600000	14688.000000	14690.000000
910.000000	2.700000	14184.000000	14178.000000
910.000000	2.800000	13719.000000	13728.000000
910.000000	2.900000	13289.000000	13284.000000
910.000000	3.000000	12890.000000	12892.000000
910.000000	3.100000	12518.000000	12520.000000
910.000000	3.200000	12173.000000	12174.000000
910.000000	3.300000	11850.000000	11848.000000
910.000000	3.400000	11548.000000	11546.000000
910.000000	3.500000	11265.000000	11268.000000
910.000000	3.600000	11000.000000	11006.000000
910.000000	3.700000	10751.000000	10752.000000
910.000000	3.800000	10516.000000	10510.000000
910.000000	3.900000	10295.000000	10296.000000
910.000000	4.000000	10086.000000	10077.000000
910.000000	4.100000	9889.100000	9888.000000
910.000000	4.200000	9702.700000	9702.000000
910.000000	4.300000	9526.200000	9528.000000
910.000000	4.400000	9359.000000	9359.500000
910.000000	4.500000	9200.400000	9201.000000
910.000000	4.600000	9049.900000	9048.500000
910.000000	4.700000	8906.800000	8905.250000
910.000000	4.800000	8770.800000	8771.000000
910.000000	4.900000	8641.300000	8640.500000
910.000000	5.000000	8518.000000	8518.500000
920.000000	1.000000	39057.000000	39068.526246
920.000000	1.100000	35294.000000	35298.854014
920.000000	1.200000	32208.000000	32216.637637
920.000000	1.300000	29633.000000	29629.030079
920.000000	1.400000	27452.000000	27443.675273
920.000000	1.500000	25581.000000	25587.038756
920.000000	1.600000	23960.000000	23958.971694
920.000000	1.700000	22542.000000	22539.326711
920.000000	1.800000	21292.000000	21282.943078
920.000000	1.900000	20182.000000	20170.467466
920.000000	2.000000	19190.000000	19178.157943
920.000000	2.100000	18298.000000	18277.801452
920.000000	2.200000	17493.000000	17495.847917
920.000000	2.300000	16763.000000	16770.493294
920.000000	2.400000	16098.000000	16104.437818
920.000000	2.500000	15489.000000	15487.216122
920.000000	2.600000	14931.000000	14934.298284
920.000000	2.700000	14418.000000	14412.706311
920.000000	2.800000	13943.000000	13938.923948
920.000000	2.900000	13505.000000	13506.728863
920.000000	3.000000	13097.000000	13086.594058
920.000000	3.100000	12719.000000	12720.790727
920.000000	3.200000	12366.000000	12375.477468
920.000000	3.300000	12037.000000	12044.949593
920.000000	3.400000	11729.000000	11723.785349
920.000000	3.500000	11440.000000	11443.695333
920.000000	3.600000	11169.000000	11171.227561
920.000000	3.700000	10915.000000	10917.861440
920.000000	3.800000	10675.000000	10671.229740
920.000000	3.900000	10449.000000	10447.093745
920.000000	4.000000	10236.000000	10238.195859
920.000000	4.100000	10035.000000	10036.234077
920.000000	4.200000	9844.000000	9843.009490
920.000000	4.300000	9663.700000	9658.391355
920.000000	4.400000	9492.700000	9488.233064
920.000000	4.500000	9330.500000	9324.854566
920.000000	4.600000	9176.500000	9180.255272
920.000000	4.700000	9030.100000	9027.879304
920.000000	4.800000	8890.900000	8894.536394
920.000000	4.900000	8758.400000	8753.978472
920.000000	5.000000	8632.200000	8631.621373
930.000000	1.000000	39740.000000	39683.473796
930.000000	1.100000	35910.000000	35909.146024
930.000000	1.200000	32769.000000	32703.362398
930.000000	1.300000	30147.000000	30230.969952
930.000000	1.400000	27927.000000	27898.324756
930.000000	1.500000	26023.000000	26016.961271
930.000000	1.600000	24372.000000	24431.028332
930.000000	1.700000	22928.000000	22944.673313
930.000000	1.800000	21655.000000	21665.056945
930.000000	1.900000	20525.000000	20527.532556
930.000000	2.000000	19514.000000	19539.842077
930.000000	2.100000	18606.000000	18736.198567
930.000000	2.200000	17786.000000	17822.152101
930.000000	2.300000	17042.000000	17009.506724
930.000000	2.400000	16364.000000	16379.562199
930.000000	2.500000	15744.000000	15760.783895
930.000000	2.600000	15175.000000	15187.701732
930.000000	2.700000	14652.000000	14585.293705
930.000000	2.800000	14168.000000	14109.076067
930.000000	2.900000	13721.000000	13657.271151
930.000000	3.000000	13306.000000	13225.405956
930.000000	3.100000	12920.000000	12887.209286
930.000000	3.200000	12560.000000	12802.522546
930.000000	3.300000	12224.000000	12149.050420
930.000000	3.400000	11910.000000	11970.214663
930.000000	3.500000	11615.000000	11394.304680
930.000000	3.600000	11339.000000	10838.772451
930.000000	3.700000	11079.000000	11040.138571
930.000000	3.800000	10834.000000	11036.770271
930.000000	3.900000	10604.000000	10782.906266
930.000000	4.000000	10386.000000	10359.804152
930.000000	4.100000	10180.000000	10117.765934
930.000000	4.200000	9985.700000	9922.990520
930.000000	4.300000	9801.400000	9939.608655
930.000000	4.400000	9626.700000	9745.766946
930.000000	4.500000	9460.900000	9559.145444
930.000000	4.600000	9303.500000	9315.744738
930.000000	4.700000	9153.800000	9122.120706
930.000000	4.800000	9011.500000	9065.463615
930.000000	4.900000	8875.900000	8830.021538
930.000000	5.000000	8746.800000	8752.378636
940.000000	1.000000	40424.000000	40424.500000
940.000000	1.100000	36526.000000	36525.000000
940.000000	1.200000	33330.000000	33333.500000
940.000000	1.300000	30662.000000	30667.500000
940.000000	1.400000	28402.000000	28398.500000
940.000000	1.500000	26464.000000	26468.500000
940.000000	1.600000	24784.000000	24780.000000
940.000000	1.700000	23315.000000	23305.000000
940.000000	1.800000	22018.000000	22008.500000
940.000000	1.900000	20867.000000	20866.500000
940.000000	2.000000	19839.000000	19860.500000
940.000000	2.100000	18914.000000	18911.000000
940.000000	2.200000	18079.000000	18062.000000
940.000000	2.300000	17321.000000	17320.000000
940.000000	2.400000	16630.000000	16634.000000
940.000000	2.500000	15999.000000	15980.000000
940.000000	2.600000	15419.000000	15430.000000
940.000000	2.700000	14886.000000	14892.000000
940.000000	2.800000	14393.000000	14399.000000
940.000000	2.900000	13938.000000	13930.000000
940.000000	3.000000	13514.000000	13515.000000
940.000000	3.100000	13121.000000	13119.500000
940.000000	3.200000	12754.000000	12746.000000
940.000000	3.300000	12412.000000	12405.000000
940.000000	3.400000	12091.000000	12094.250000
940.000000	3.500000	11791.000000	11791.500000
940.000000	3.600000	11509.000000	11508.875000
940.000000	3.700000	11244.000000	11248.000000
940.000000	3.800000	10994.000000	10993.250000
940.000000	3.900000	10759.000000	10757.000000
940.000000	4.000000	10536.000000	10535.000000
940.000000	4.100000	10326.000000	10327.500000
940.000000	4.200000	10128.000000	10127.000000
940.000000	4.300000	9939.500000	9941.500000
940.000000	4.400000	9761.100000	9763.500000
940.000000	4.500000	9591.700000	9590.500000
940.000000	4.600000	9430.900000	9430.000000
940.000000	4.700000	9277.900000	9271.000000
940.000000	4.800000	9132.400000	9133.500000
940.000000	4.900000	8993.800000	8991.500000
940.000000	5.000000	8861.700000	8860.000000
950.000000	1.000000	41107.000000	41088.000000
950.000000	1.100000	37142.000000	37112.000000
950.000000	1.200000	33891.000000	33872.000000
950.000000	1.300000	31177.000000	31216.000000
950.000000	1.400000	28878.000000	28868.000000
950.000000	1.500000	26906.000000	26928.000000
950.000000	1.600000	25197.000000	25176.000000
950.000000	1.700000	23701.000000	23692.000000
950.000000	1.800000	22382.000000	22384.000000
950.000000	1.900000	21211.000000	21214.000000
950.000000	2.000000	20163.000000	20148.000000
950.000000	2.100000	19222.000000	19228.000000
950.000000	2.200000	18372.000000	18368.000000
950.000000	2.300000	17600.000000	17608.000000
950.000000	2.400000	16897.000000	16896.000000
950.000000	2.500000	16254.000000	16252.000000
950.000000	2.600000	15664.000000	15668.000000
950.000000	2.700000	15121.000000	15144.000000
950.000000	2.800000	14619.000000	14630.000000
950.000000	2.900000	14155.000000	14156.000000
950.000000	3.000000	13723.000000	13730.000000
950.000000	3.100000	13322.000000	13324.000000
950.000000	3.200000	12949.000000	12960.000000
950.000000	3.300000	12600.000000	12600.000000
950.000000	3.400000	12273.000000	12282.000000
950.000000	3.500000	11967.000000	11981.000000
950.000000	3.600000	11679.000000	11703.500000
950.000000	3.700000	11409.000000	11420.875000
950.000000	3.800000	11154.000000	11163.000000
950.000000	3.900000	10914.000000	10930.000000
950.000000	4.000000	10687.000000	10685.000000
950.000000	4.100000	10473.000000	10480.000000
950.000000	4.200000	10270.000000	10276.000000
950.000000	4.300000	10078.000000	10082.000000
950.000000	4.400000	9895.800000	9910.000000
950.000000	4.500000	9722.900000	9728.000000
950.000000	4.600000	9558.600000	9566.000000
950.000000	4.700000	9402.300000	9402.000000
950.000000	4.800000	9253.600000	9258.000000
950.000000	4.900000	9112.000000	9116.000000
950.000000	5.000000	8977.000000	8976.000000
960.000000	1.000000	41791.000000	41768.000000
960.000000	1.100000	37759.000000	37744.000000
960.000000	1.200000	34453.000000	34428.000000
960.000000	1.300000	31692.000000	31680.000000
960.000000	1.400000	29354.000000	29364.000000
960.000000	1.500000	27348.000000	27340.000000
960.000000	1.600000	25609.000000	25612.000000
960.000000	1.700000	24088.000000	24080.000000
960.000000	1.800000	22746.000000	22740.000000
960.000000	1.900000	21554.000000	21580.000000
960.000000	2.000000	20488.000000	20486.000000
960.000000	2.100000	19531.000000	19538.000000
960.000000	2.200000	18665.000000	18648.000000
960.000000	2.300000	17880.000000	17876.000000
960.000000	2.400000	17164.000000	17199.000000
960.000000	2.500000	16510.000000	16488.000000
960.000000	2.600000	15909.000000	15904.000000
960.000000	2.700000	15356.000000	15358.000000
960.000000	2.800000	14845.000000	14816.000000
960.000000	2.900000	14372.000000	14398.000000
960.000000	3.000000	13933.000000	13934.000000
960.000000	3.100000	13524.000000	13516.000000
960.000000	3.200000	13143.000000	13124.000000
960.000000	3.300000	12788.000000	12800.000000
960.000000	3.400000	12455.000000	12468.000000
960.000000	3.500000	12143.000000	12132.000000
960.000000	3.600000	11850.000000	11843.000000
960.000000	3.700000	11574.000000	11574.000000
960.000000	3.800000	11314.000000	11320.000000
960.000000	3.900000	11070.000000	11077.000000
960.000000	4.000000	10838.000000	10842.000000
960.000000	4.100000	10620.000000	10614.000000
960.000000	4.200000	10413.000000	10415.000000
960.000000	4.300000	10217.000000	10220.000000
960.000000	4.400000	10031.000000	10030.000000
960.000000	4.500000	9854.300000	9855.000000
960.000000	4.600000	9686.600000	9686.000000
960.000000	4.700000	9527.000000	9524.000000
960.000000	4.800000	9375.200000	9374.000000
960.000000	4.900000	9230.500000	9228.500000
960.000000	5.000000	9092.600000	9087.500000
970.000000	1.000000	42474.000000	42467.000000
970.000000	1.100000	38376.000000	38380.000000
970.000000	1.200000	35014.000000	35022.000000
970.000000	1.300000	32208.000000	32213.000000
970.000000	1.400000	29830.000000	29832.000000
970.000000	1.500000	27791.000000	27792.000000
970.000000	1.600000	26022.000000	26025.000000
970.000000	1.700000	24475.000000	24474.000000
970.000000	1.800000	23110.000000	23109.000000
970.000000	1.900000	21898.000000	21896.000000
970.000000	2.000000	20814.000000	20813.000000
970.000000	2.100000	19839.000000	19839.000000
970.000000	2.200000	18959.000000	18956.500000
970.000000	2.300000	18160.000000	18161.750000
970.000000	2.400000	17432.000000	17434.500000
970.000000	2.500000	16766.000000	16762.000000
970.000000	2.600000	16154.000000	16149.000000
970.000000	2.700000	15591.000000	15586.000000
970.000000	2.800000	15071.000000	15069.000000
970.000000	2.900000	14589.000000	14587.000000
970.000000	3.000000	14142.000000	14140.000000
970.000000	3.100000	13726.000000	13726.000000
970.000000	3.200000	13339.000000	13330.000000
970.000000	3.300000	12976.000000	12974.000000
970.000000	3.400000	12637.000000	12640.000000
970.000000	3.500000	12319.000000	12318.000000
970.000000	3.600000	12020.000000	12016.000000
970.000000	3.700000	11740.000000	11738.000000
970.000000	3.800000	11475.000000	11478.000000
970.000000	3.900000	11225.000000	11232.000000
970.000000	4.000000	10990.000000	10988.000000
970.000000	4.100000	10767.000000	10768.000000
970.000000	4.200000	10556.000000	10556.000000
970.000000	4.300000	10356.000000	10354.000000
970.000000	4.400000	10166.000000	10166.000000
970.000000	4.500000	9986.100000	9991.000000
970.000000	4.600000	9814.900000	9814.000000
970.000000	4.700000	9652.100000	9649.000000
970.000000	4.800000	9497.100000	9499.000000
970.000000	4.900000	9349.400000	9349.000000
970.000000	5.000000	9208.500000	9206.000000
980.000000	1.000000	43158.000000	43136.000000
980.000000	1.100000	38993.000000	39000.000000
980.000000	1.200000	35576.000000	35592.000000
980.000000	1.300000	32724.000000	32688.000000
980.000000	1.400000	30307.000000	30312.000000
980.000000	1.500000	28233.000000	28288.000000
980.000000	1.600000	26436.000000	26424.000000
980.000000	1.700000	24862.000000	24840.000000
980.000000	1.800000	23475.000000	23464.000000
980.000000	1.900000	22242.000000	22228.000000
980.000000	2.000000	21139.000000	21128.000000
980.000000	2.100000	20148.000000	20128.000000
980.000000	2.200000	19253.000000	19260.000000
980.000000	2.300000	18440.000000	18440.000000
980.000000	2.400000	17699.000000	17712.000000
980.000000	2.500000	17022.000000	17024.000000
980.000000	2.600000	16399.000000	16414.000000
980.000000	2.700000	15826.000000	15832.000000
980.000000	2.800000	15297.000000	15306.000000
980.000000	2.900000	14807.000000	14788.000000
980.000000	3.000000	14352.000000	14346.000000
980.000000	3.100000	13929.000000	13932.000000
980.000000	3.200000	13534.000000	13538.000000
980.000000	3.300000	13165.000000	13170.000000
980.000000	3.400000	12820.000000	12818.000000
980.000000	3.500000	12496.000000	12490.000000
980.000000	3.600000	12192.000000	12198.000000
980.000000	3.700000	11905.000000	11900.000000
980.000000	3.800000	11636.000000	11644.000000
980.000000	3.900000	11382.000000	11380.000000
980.000000	4.000000	11141.000000	11144.000000
980.000000	4.100000	10914.000000	10908.000000
980.000000	4.200000	10699.000000	10684.000000
980.000000	4.300000	10495.000000	10504.000000
980.000000	4.400000	10302.000000	10292.000000
980.000000	4.500000	10118.000000	10120.000000
980.000000	4.600000	9943.500000	9912.000000
980.000000	4.700000	9777.400000	9780.000000
980.000000	4.800000	9619.200000	9620.000000
980.000000	4.900000	9468.500000	9460.000000
980.000000	5.000000	9324.800000	9324.000000
990.000000	1.000000	43842.000000	43836.000000
990.000000	1.100000	39610.000000	39620.000000
990.000000	1.200000	36138.000000	36156.000000
990.000000	1.300000	33240.000000	33240.000000
990.000000	1.400000	30783.000000	30788.000000
990.000000	1.500000	28676.000000	28680.000000
990.000000	1.600000	26849.000000	26836.000000
990.000000	1.700000	25250.000000	25244.000000
990.000000	1.800000	23839.000000	23856.000000
990.000000	1.900000	22586.000000	22560.000000
990.000000	2.000000	21465.000000	21472.000000
990.000000	2.100000	20458.000000	20432.000000
990.000000	2.200000	19547.000000	19560.000000
990.000000	2.300000	18721.000000	18720.000000
990.000000	2.400000	17967.000000	17976.000000
990.000000	2.500000	17278.000000	17292.000000
990.000000	2.600000	16645.000000	16644.000000
990.000000	2.700000	16062.000000	16044.000000
990.000000	2.800000	15524.000000	15528.000000
990.000000	2.900000	15025.000000	15016.000000
990.000000	3.000000	14562.000000	14560.000000
990.000000	3.100000	14131.000000	14116.000000
990.000000	3.200000	13729.000000	13732.000000
990.000000	3.300000	13354.000000	13352.000000
990.000000	3.400000	13002.000000	12996.000000
990.000000	3.500000	12673.000000	12662.000000
990.000000	3.600000	12363.000000	12360.000000
990.000000	3.700000	12072.000000	12072.000000
990.000000	3.800000	11797.000000	11796.000000
990.000000	3.900000	11538.000000	11548.000000
990.000000	4.000000	11293.000000	11302.000000
990.000000	4.100000	11062.000000	11060.000000
990.000000	4.200000	10843.000000	10842.000000
990.000000	4.300000	10635.000000	10638.000000
990.000000	4.400000	10438.000000	10440.000000
990.000000	4.500000	10250.000000	10254.000000
990.000000	4.600000	10072.000000	10070.000000
990.000000	4.700000	9903.000000	9900.000000
990.000000	4.800000	9741.700000	9740.000000
990.000000	4.900000	9587.900000	9578.000000
990.000000	5.000000	9441.300000	9436.000000
1000.000000	1.000000	44526.000000	44400.000000
1000.000000	1.100000	40227.000000	40352.000000
1000.000000	1.200000	36700.000000	36928.000000
1000.000000	1.300000	33756.000000	33744.000000
1000.000000	1.400000	31260.000000	31040.000000
1000.000000	1.500000	29119.000000	29376.000000
1000.000000	1.600000	27262.000000	27104.000000
1000.000000	1.700000	25637.000000	25664.000000
1000.000000	1.800000	24204.000000	24064.000000
1000.000000	1.900000	22930.000000	22992.000000
1000.000000	2.000000	21791.000000	21888.000000
1000.000000	2.100000	20767.000000	20816.000000
1000.000000	2.200000	19841.000000	19904.000000
1000.000000	2.300000	19001.000000	19200.000000
1000.000000	2.400000	18235.000000	18240.000000
1000.000000	2.500000	17534.000000	17488.000000
1000.000000	2.600000	16891.000000	16960.000000
1000.000000	2.700000	16298.000000	16416.000000
1000.000000	2.800000	15751.000000	15792.000000
1000.000000	2.900000	15243.000000	15088.000000
1000.000000	3.000000	14772.000000	14688.000000
1000.000000	3.100000	14334.000000	14432.000000
1000.000000	3.200000	13925.000000	13824.000000
1000.000000	3.300000	13543.000000	13472.000000
1000.000000	3.400000	13185.000000	13248.000000
1000.000000	3.500000	12850.000000	12800.000000
1000.000000	3.600000	12535.000000	12480.000000
1000.000000	3.700000	12238.000000	12224.000000
1000.000000	3.800000	11958.000000	11968.000000
1000.000000	3.900000	11695.000000	11696.000000
1000.000000	4.000000	11445.000000	11392.000000
1000.000000	4.100000	11210.000000	11168.000000
1000.000000	4.200000	10986.000000	10960.000000
1000.000000	4.300000	10775.000000	10704.000000
1000.000000	4.400000	10574.000000	10576.000000
1000.000000	4.500000	10383.000000	10352.000000
1000.000000	4.600000	10202.000000	10176.000000
1000.000000	4.700000	10029.000000	10000.000000
1000.000000	4.800000	9864.500000	9840.000000
1000.000000	4.900000	9707.700000	9704.000000
1000.000000	5.000000	9558.100000	9552.000000
1010.000000	1.000000	45210.000000	45200.000000
1010.000000	1.100000	40844.000000	40851.000000
1010.000000	1.200000	37263.000000	37258.000000
1010.000000	1.300000	34272.000000	34268.000000
1010.000000	1.400000	31737.000000	31732.000000
1010.000000	1.500000	29562.000000	29560.000000
1010.000000	1.600000	27676.000000	27672.000000
1010.000000	1.700000	26025.000000	26028.000000
1010.000000	1.800000	24569.000000	24564.000000
1010.000000	1.900000	23274.000000	23260.000000
1010.000000	2.000000	22117.000000	22112.000000
1010.000000	2.100000	21076.000000	21080.000000
1010.000000	2.200000	20136.000000	20144.000000
1010.000000	2.300000	19282.000000	19272.000000
1010.000000	2.400000	18503.000000	18516.000000
1010.000000	2.500000	17791.000000	17800.000000
1010.000000	2.600000	17137.000000	17140.000000
1010.000000	2.700000	16534.000000	16544.000000
1010.000000	2.800000	15978.000000	15976.000000
1010.000000	2.900000	15462.000000	15480.000000
1010.000000	3.000000	14983.000000	14984.000000
1010.000000	3.100000	14537.000000	14528.000000
1010.000000	3.200000	14121.000000	14122.000000
1010.000000	3.300000	13733.000000	13728.000000
1010.000000	3.400000	13369.000000	13366.000000
1010.000000	3.500000	13027.000000	13026.000000
1010.000000	3.600000	12706.000000	12707.000000
1010.000000	3.700000	12405.000000	12408.000000
1010.000000	3.800000	12120.000000	12123.000000
1010.000000	3.900000	11852.000000	11851.500000
1010.000000	4.000000	11598.000000	11598.000000
1010.000000	4.100000	11358.000000	11358.500000
1010.000000	4.200000	11131.000000	11130.500000
1010.000000	4.300000	10915.000000	10917.750000
1010.000000	4.400000	10710.000000	10707.000000
1010.000000	4.500000	10516.000000	10512.000000
1010.000000	4.600000	10331.000000	10331.250000
1010.000000	4.700000	10155.000000	10157.250000
1010.000000	4.800000	9987.500000	9989.500000
1010.000000	4.900000	9827.600000	9825.250000
1010.000000	5.000000	9675.100000	9674.750000
1020.000000	1.000000	45894.000000	45888.000000
1020.000000	1.100000	41461.000000	41456.000000
1020.000000	1.200000	37825.000000	37824.000000
1020.000000	1.300000	34788.000000	34776.000000
1020.000000	1.400000	32214.000000	32212.000000
1020.000000	1.500000	30005.000000	30012.000000
1020.000000	1.600000	28090.000000	28104.000000
1020.000000	1.700000	26413.000000	26412.000000
1020.000000	1.800000	24934.000000	24928.000000
1020.000000	1.900000	23619.000000	23616.000000
1020.000000	2.000000	22443.000000	22436.000000
1020.000000	2.100000	21386.000000	21380.000000
1020.000000	2.200000	20431.000000	20448.000000
1020.000000	2.300000	19563.000000	19564.000000
1020.000000	2.400000	18772.000000	18768.000000
1020.000000	2.500000	18048.000000	18040.000000
1020.000000	2.600000	17383.000000	17382.000000
1020.000000	2.700000	16771.000000	16778.000000
1020.000000	2.800000	16205.000000	16201.000000
1020.000000	2.900000	15680.000000	15680.000000
1020.000000	3.000000	15194.000000	15194.500000
1020.000000	3.100000	14740.000000	14736.500000
1020.000000	3.200000	14318.000000	14317.500000
1020.000000	3.300000	13922.000000	13920.250000
1020.000000	3.400000	13552.000000	13552.750000
1020.000000	3.500000	13205.000000	13205.500000
1020.000000	3.600000	12879.000000	12879.000000
1020.000000	3.700000	12571.000000	12572.000000
1020.000000	3.800000	12282.000000	12282.250000
1020.000000	3.900000	12009.000000	12008.000000
1020.000000	4.000000	11751.000000	11750.000000
1020.000000	4.100000	11506.000000	11507.000000
1020.000000	4.200000	11275.000000	11273.500000
1020.000000	4.300000	11055.000000	11056.000000
1020.000000	4.400000	10847.000000	10846.500000
1020.000000	4.500000	10649.000000	10649.500000
1020.000000	4.600000	10461.000000	10460.500000
1020.000000	4.700000	10282.000000	10283.500000
1020.000000	4.800000	10111.000000	10109.750000
1020.000000	4.900000	9947.900000	9946.500000
1020.000000	5.000000	9792.500000	9793.250000
1030.000000	1.000000	46577.000000	46574.000000
1030.000000	1.100000	42078.000000	42075.000000
1030.000000	1.200000	38387.000000	38379.000000
1030.000000	1.300000	35304.000000	35301.000000
1030.000000	1.400000	32691.000000	32696.000000
1030.000000	1.500000	30448.000000	30452.500000
1030.000000	1.600000	28504.000000	28507.000000
1030.000000	1.700000	26801.000000	26790.000000
1030.000000	1.800000	25299.000000	25303.500000
1030.000000	1.900000	23964.000000	23971.000000
1030.000000	2.000000	22770.000000	22779.000000
1030.000000	2.100000	21696.000000	21697.000000
1030.000000	2.200000	20725.000000	20723.000000
1030.000000	2.300000	19844.000000	19848.000000
1030.000000	2.400000	19040.000000	19042.000000
1030.000000	2.500000	18305.000000	18296.000000
1030.000000	2.600000	17629.000000	17621.000000
1030.000000	2.700000	17007.000000	16998.000000
1030.000000	2.800000	16432.000000	16433.000000
1030.000000	2.900000	15899.000000	15901.000000
1030.000000	3.000000	15404.000000	15409.000000
1030.000000	3.100000	14944.000000	14935.000000
1030.000000	3.200000	14514.000000	14515.000000
1030.000000	3.300000	14112.000000	14117.000000
1030.000000	3.400000	13736.000000	13737.000000
1030.000000	3.500000	13383.000000	13385.000000
1030.000000	3.600000	13051.000000	13062.000000
1030.000000	3.700000	12738.000000	12743.000000
1030.000000	3.800000	12444.000000	12439.000000
1030.000000	3.900000	12166.000000	12167.000000
1030.000000	4.000000	11903.000000	11902.000000
1030.000000	4.100000	11655.000000	11656.000000
1030.000000	4.200000	11419.000000	11420.000000
1030.000000	4.300000	11196.000000	11194.000000
1030.000000	4.400000	10984.000000	10986.000000
1030.000000	4.500000	10782.000000	10782.000000
1030.000000	4.600000	10591.000000	10590.000000
1030.000000	4.700000	10408.000000	10410.000000
1030.000000	4.800000	10234.000000	10236.000000
1030.000000	4.900000	10068.000000	10068.000000
1030.000000	5.000000	9910.000000	9910.000000
1040.000000	1.000000	47261.000000	47266.000000
1040.000000	1.100000	42695.000000	42694.000000
1040.000000	1.200000	38949.000000	38952.000000
1040.000000	1.300000	35820.000000	35824.000000
1040.000000	1.400000	33168.000000	33166.000000
1040.000000	1.500000	30892.000000	30896.000000
1040.000000	1.600000	28917.000000	28917.000000
1040.000000	1.700000	27189.000000	27191.000000
1040.000000	1.800000	25664.000000	25662.000000
1040.000000	1.900000	24308.000000	24306.500000
1040.000000	2.000000	23096.000000	23095.500000
1040.000000	2.100000	22006.000000	22004.750000
1040.000000	2.200000	21020.000000	21018.000000
1040.000000	2.300000	20125.000000	20121.000000
1040.000000	2.400000	19309.000000	19306.000000
1040.000000	2.500000	18562.000000	18560.000000
1040.000000	2.600000	17876.000000	17878.000000
1040.000000	2.700000	17244.000000	17240.000000
1040.000000	2.800000	16660.000000	16656.000000
1040.000000	2.900000	16118.000000	16124.000000
1040.000000	3.000000	15615.000000	15608.000000
1040.000000	3.100000	15147.000000	15152.000000
1040.000000	3.200000	14710.000000	14696.000000
1040.000000	3.300000	14302.000000	14304.000000
1040.000000	3.400000	13920.000000	13920.000000
1040.000000	3.500000	13561.000000	13568.000000
1040.000000	3.600000	13223.000000	13224.000000
1040.000000	3.700000	12906.000000	12908.000000
1040.000000	3.800000	12606.000000	12608.000000
1040.000000	3.900000	12324.000000	12320.000000
1040.000000	4.000000	12057.000000	12052.000000
1040.000000	4.100000	11804.000000	11812.000000
1040.000000	4.200000	11564.000000	11568.000000
1040.000000	4.300000	11337.000000	11340.000000
1040.000000	4.400000	11121.000000	11122.000000
1040.000000	4.500000	10916.000000	10914.000000
1040.000000	4.600000	10721.000000	10724.000000
1040.000000	4.700000	10535.000000	10536.000000
1040.000000	4.800000	10358.000000	10360.000000
1040.000000	4.900000	10189.000000	10190.000000
1040.000000	5.000000	10028.000000	10029.000000
1050.000000	1.000000	47944.000000	47931.593750
1050.000000	1.100000	43312.000000	43309.250000
1050.000000	1.200000	39511.000000	39533.000000
1050.000000	1.300000	36336.000000	36382.500000
1050.000000	1.400000	33645.000000	33652.250000
1050.000000	1.500000	31335.000000	31362.500000
1050.000000	1.600000	29331.000000	29398.000000
1050.000000	1.700000	27577.000000	27580.000000
1050.000000	1.800000	26029.000000	25959.500000
1050.000000	1.900000	24653.000000	24692.500000
1050.000000	2.000000	23423.000000	23430.000000
1050.000000	2.100000	22316.000000	22284.000000
1050.000000	2.200000	21315.000000	21322.000000
1050.000000	2.300000	20406.000000	20358.000000
1050.000000	2.400000	19578.000000	19552.000000
1050.000000	2.500000	18819.000000	18794.000000
1050.000000	2.600000	18122.000000	18096.000000
1050.000000	2.700000	17480.000000	17472.000000
1050.000000	2.800000	16887.000000	16896.000000
1050.000000	2.900000	16337.000000	16344.000000
1050.000000	3.000000	15827.000000	15816.000000
1050.000000	3.100000	15351.000000	15284.000000
1050.000000	3.200000	14907.000000	14920.000000
1050.000000	3.300000	14492.000000	14496.000000
1050.000000	3.400000	14104.000000	14104.000000
1050.000000	3.500000	13739.000000	13744.000000
1050.000000	3.600000	13396.000000	13376.000000
1050.000000	3.700000	13073.000000	13080.000000
1050.000000	3.800000	12769.000000	12760.000000
1050.000000	3.900000	12481.000000	12504.000000
1050.000000	4.000000	12210.000000	12220.000000
1050.000000	4.100000	11953.000000	11980.000000
1050.000000	4.200000	11709.000000	11708.000000
1050.000000	4.300000	11478.000000	11468.000000
1050.000000	4.400000	11258.000000	11244.000000
1050.000000	4.500000	11050.000000	11040.000000
1050.000000	4.600000	10851.000000	10844.000000
1050.000000	4.700000	10662.000000	10644.000000
1050.000000	4.800000	10482.000000	10480.000000
1050.000000	4.900000	10310.000000	10311.500000
1050.000000	5.000000	10146.000000	10134.500000
1060.000000	1.000000	48627.000000	48632.000000
1060.000000	1.100000	43929.000000	43922.000000
1060.000000	1.200000	40073.000000	40082.000000
1060.000000	1.300000	36852.000000	36856.000000
1060.000000	1.400000	34121.000000	34116.000000
1060.000000	1.500000	31778.000000	31784.000000
1060.000000	1.600000	29745.000000	29748.000000
1060.000000	1.700000	27965.000000	27971.000000
1060.000000	1.800000	26394.000000	26398.000000
1060.000000	1.900000	24998.000000	24997.500000
1060.000000	2.000000	23749.000000	23753.000000
1060.000000	2.100000	22626.000000	22626.000000
1060.000000	2.200000	21610.000000	21609.000000
1060.000000	2.300000	20688.000000	20696.000000
1060.000000	2.400000	19847.000000	19844.000000
1060.000000	2.500000	19077.000000	19074.000000
1060.000000	2.600000	18369.000000	18362.000000
1060.000000	2.700000	17717.000000	17724.000000
1060.000000	2.800000	17115.000000	17120.000000
1060.000000	2.900000	16557.000000	16552.000000
1060.000000	3.000000	16038.000000	16032.000000
1060.000000	3.100000	15555.000000	15564.000000
1060.000000	3.200000	15104.000000	15092.000000
1060.000000	3.300000	14683.000000	14676.000000
1060.000000	3.400000	14288.000000	14280.000000
1060.000000	3.500000	13917.000000	13920.000000
1060.000000	3.600000	13569.000000	13568.000000
1060.000000	3.700000	13241.000000	13224.000000
1060.000000	3.800000	12931.000000	12924.000000
1060.000000	3.900000	12639.000000	12632.000000
1060.000000	4.000000	12363.000000	12356.000000
1060.000000	4.100000	12102.000000	12108.000000
1060.000000	4.200000	11854.000000	11864.000000
1060.000000	4.300000	11619.000000	11616.000000
1060.000000	4.400000	11396.000000	11388.000000
1060.000000	4.500000	11184.000000	11176.000000
1060.000000	4.600000	10982.000000	10980.000000
1060.000000	4.700000	10789.000000	10788.000000
1060.000000	4.800000	10606.000000	10592.000000
1060.000000	4.900000	10431.000000	10426.000000
1060.000000	5.000000	10264.000000	10260.000000
1070.000000	1.000000	49310.000000	49307.000000
1070.000000	1.100000	44545.000000	44542.000000
1070.000000	1.200000	40634.000000	40630.000000
1070.000000	1.300000	37368.000000	37362.000000
1070.000000	1.400000	34598.000000	34610.000000
1070.000000	1.500000	32221.000000	32232.000000
1070.000000	1.600000	30159.000000	30158.000000
1070.000000	1.700000	28353.000000	28352.000000
1070.000000	1.800000	26760.000000	26754.000000
1070.000000	1.900000	25343.000000	25346.000000
1070.000000	2.000000	24076.000000	24098.000000
1070.000000	2.100000	22936.000000	22918.000000
1070.000000	2.200000	21905.000000	21904.000000
1070.000000	2.300000	20969.000000	20980.000000
1070.000000	2.400000	20116.000000	20140.000000
1070.000000	2.500000	19334.000000	19328.000000
1070.000000	2.600000	18616.000000	18622.000000
1070.000000	2.700000	17954.000000	17962.000000
1070.000000	2.800000	17343.000000	17350.000000
1070.000000	2.900000	16776.000000	16770.000000
1070.000000	3.000000	16249.000000	16248.000000
1070.000000	3.100000	15759.000000	15744.000000
1070.000000	3.200000	15301.000000	15310.000000
1070.000000	3.300000	14873.000000	14868.000000
1070.000000	3.400000	14472.000000	14470.000000
1070.000000	3.500000	14096.000000	14096.000000
1070.000000	3.600000	13742.000000	13746.000000
1070.000000	3.700000	13408.000000	13407.000000
1070.000000	3.800000	13094.000000	13099.000000
1070.000000	3.900000	12797.000000	12792.000000
1070.000000	4.000000	12517.000000	12516.500000
1070.000000	4.100000	12251.000000	12253.000000
1070.000000	4.200000	11999.000000	12001.000000
1070.000000	4.300000	11760.000000	11755.000000
1070.000000	4.400000	11534.000000	11529.000000
1070.000000	4.500000	11318.000000	11310.000000
1070.000000	4.600000	11112.000000	11112.000000
1070.000000	4.700000	10917.000000	10911.000000
1070.000000	4.800000	10730.000000	10732.000000
1070.000000	4.900000	10552.000000	10553.000000
1070.000000	5.000000	10382.000000	10378.000000
1080.000000	1.000000	49992.000000	50112.000000
1080.000000	1.100000	45161.000000	45232.000000
1080.000000	1.200000	41196.000000	41168.000000
1080.000000	1.300000	37883.000000	37792.000000
1080.000000	1.400000	35075.000000	35040.000000
1080.000000	1.500000	32664.000000	32608.000000
1080.000000	1.600000	30572.000000	30464.000000
1080.000000	1.700000	28741.000000	28768.000000
1080.000000	1.800000	27125.000000	27008.000000
1080.000000	1.900000	25688.000000	25680.000000
1080.000000	2.000000	24402.000000	24592.000000
1080.000000	2.100000	23246.000000	23232.000000
1080.000000	2.200000	22200.000000	22160.000000
1080.000000	2.300000	21251.000000	21264.000000
1080.000000	2.400000	20384.000000	20440.000000
1080.000000	2.500000	19591.000000	19536.000000
1080.000000	2.600000	18863.000000	18832.000000
1080.000000	2.700000	18191.000000	18184.000000
1080.000000	2.800000	17571.000000	17556.000000
1080.000000	2.900000	16995.000000	17048.000000
1080.000000	3.000000	16461.000000	16496.000000
1080.000000	3.100000	15963.000000	15984.000000
1080.000000	3.200000	15498.000000	15536.000000
1080.000000	3.300000	15064.000000	15128.000000
1080.000000	3.400000	14656.000000	14676.000000
1080.000000	3.500000	14274.000000	14264.000000
1080.000000	3.600000	13915.000000	13886.000000
1080.000000	3.700000	13576.000000	13574.000000
1080.000000	3.800000	13257.000000	13274.000000
1080.000000	3.900000	12956.000000	12920.000000
1080.000000	4.000000	12671.000000	12660.000000
1080.000000	4.100000	12401.000000	12386.000000
1080.000000	4.200000	12145.000000	12158.000000
1080.000000	4.300000	11902.000000	11892.000000
1080.000000	4.400000	11671.000000	11684.000000
1080.000000	4.500000	11452.000000	11434.000000
1080.000000	4.600000	11243.000000	11236.000000
1080.000000	4.700000	11044.000000	11044.000000
1080.000000	4.800000	10855.000000	10852.000000
1080.000000	4.900000	10674.000000	10659.000000
1080.000000	5.000000	10501.000000	10504.000000
1090.000000	1.000000	50674.000000	50668.000000
1090.000000	1.100000	45777.000000	45768.000000
1090.000000	1.200000	41757.000000	41756.000000
1090.000000	1.300000	38399.000000	38388.000000
1090.000000	1.400000	35551.000000	35554.000000
1090.000000	1.500000	33107.000000	33116.000000
1090.000000	1.600000	30986.000000	31024.000000
1090.000000	1.700000	29129.000000	29143.000000
1090.000000	1.800000	27490.000000	27495.500000
1090.000000	1.900000	26033.000000	26012.000000
1090.000000	2.000000	24729.000000	24726.000000
1090.000000	2.100000	23556.000000	23572.000000
1090.000000	2.200000	22496.000000	22544.000000
1090.000000	2.300000	21532.000000	21548.000000
1090.000000	2.400000	20654.000000	20640.000000
1090.000000	2.500000	19849.000000	19848.000000
1090.000000	2.600000	19110.000000	19156.000000
1090.000000	2.700000	18428.000000	18444.000000
1090.000000	2.800000	17799.000000	17752.000000
1090.000000	2.900000	17215.000000	17228.000000
1090.000000	3.000000	16672.000000	16652.000000
1090.000000	3.100000	16167.000000	16176.000000
1090.000000	3.200000	15695.000000	15672.000000
1090.000000	3.300000	15254.000000	15252.000000
1090.000000	3.400000	14841.000000	14856.000000
1090.000000	3.500000	14453.000000	14438.000000
1090.000000	3.600000	14088.000000	14068.000000
1090.000000	3.700000	13744.000000	13745.000000
1090.000000	3.800000	13420.000000	13423.000000
1090.000000	3.900000	13114.000000	13098.000000
1090.000000	4.000000	12824.000000	12831.000000
1090.000000	4.100000	12550.000000	12554.000000
1090.000000	4.200000	12290.000000	12302.000000
1090.000000	4.300000	12044.000000	12036.000000
1090.000000	4.400000	11809.000000	11826.000000
1090.000000	4.500000	11587.000000	11590.000000
1090.000000	4.600000	11374.000000	11380.000000
1090.000000	4.700000	11172.000000	11184.000000
1090.000000	4.800000	10980.000000	10990.000000
1090.000000	4.900000	10796.000000	10796.000000
1090.000000	5.000000	10620.000000	10626.000000
1100.000000	1.000000	51356.000000	51359.000000
1100.000000	1.100000	46393.000000	46389.000000
1100.000000	1.200000	42318.000000	42321.000000
1100.000000	1.300000	38914.000000	38912.000000
1100.000000	1.400000	36028.000000	36030.000000
1100.000000	1.500000	33550.000000	33544.000000
1100.000000	1.600000	31400.000000	31401.000000
1100.000000	1.700000	29517.000000	29525.000000
1100.000000	1.800000	27855.000000	27853.000000
1100.000000	1.900000	26377.000000	26380.000000
1100.000000	2.000000	25056.000000	25049.500000
1100.000000	2.100000	23866.000000	23867.500000
1100.000000	2.200000	22791.000000	22788.500000
1100.000000	2.300000	21814.000000	21813.500000
1100.000000	2.400000	20923.000000	20921.500000
1100.000000	2.500000	20107.000000	20105.000000
1100.000000	2.600000	19357.000000	19357.000000
1100.000000	2.700000	18666.000000	18659.000000
1100.000000	2.800000	18027.000000	18028.500000
1100.000000	2.900000	17434.000000	17432.500000
1100.000000	3.000000	16884.000000	16887.500000
1100.000000	3.100000	16371.000000	16372.500000
1100.000000	3.200000	15893.000000	15891.500000
1100.000000	3.300000	15445.000000	15452.000000
1100.000000	3.400000	15026.000000	15029.000000
1100.000000	3.500000	14632.000000	14633.000000
1100.000000	3.600000	14261.000000	14260.000000
1100.000000	3.700000	13912.000000	13910.500000
1100.000000	3.800000	13583.000000	13582.500000
1100.000000	3.900000	13272.000000	13272.000000
1100.000000	4.000000	12979.000000	12977.750000
1100.000000	4.100000	12700.000000	12698.250000
1100.000000	4.200000	12436.000000	12436.250000
1100.000000	4.300000	12186.000000	12186.750000
1100.000000	4.400000	11948.000000	11948.500000
1100.000000	4.500000	11721.000000	11721.500000
1100.000000	4.600000	11506.000000	11506.250000
1100.000000	4.700000	11300.000000	11300.750000
1100.000000	4.800000	11104.000000	11104.000000
1100.000000	4.900000	10917.000000	10917.250000
1100.000000	5.000000	10739.000000	10739.000000
1110.000000	1.000000	52037.000000	52038.000000
1110.000000	1.100000	47008.000000	47007.000000
1110.000000	1.200000	42879.000000	42878.000000
1110.000000	1.300000	39429.000000	39428.000000
1110.000000	1.400000	36504.000000	36506.000000
1110.000000	1.500000	33992.000000	33998.000000
1110.000000	1.600000	31813.000000	31812.000000
1110.000000	1.700000	29905.000000	29904.000000
1110.000000	1.800000	28220.000000	28217.000000
1110.000000	1.900000	26722.000000	26720.000000
1110.000000	2.000000	25382.000000	25380.000000
1110.000000	2.100000	24176.000000	24175.500000
1110.000000	2.200000	23086.000000	23086.000000
1110.000000	2.300000	22095.000000	22094.000000
1110.000000	2.400000	21192.000000	21188.500000
1110.000000	2.500000	20364.000000	20361.000000
1110.000000	2.600000	19604.000000	19602.000000
1110.000000	2.700000	18903.000000	18903.250000
1110.000000	2.800000	18255.000000	18253.000000
1110.000000	2.900000	17654.000000	17654.250000
1110.000000	3.000000	17096.000000	17095.500000
1110.000000	3.100000	16576.000000	16575.500000
1110.000000	3.200000	16090.000000	16089.750000
1110.000000	3.300000	15636.000000	15637.125000
1110.000000	3.400000	15210.000000	15211.000000
1110.000000	3.500000	14811.000000	14809.000000
1110.000000	3.600000	14435.000000	14433.000000
1110.000000	3.700000	14081.000000	14081.500000
1110.000000	3.800000	13747.000000	13749.000000
1110.000000	3.900000	13431.000000	13430.500000
1110.000000	4.000000	13133.000000	13133.500000
1110.000000	4.100000	12850.000000	12847.500000
1110.000000	4.200000	12582.000000	12583.000000
1110.000000	4.300000	12328.000000	12326.000000
1110.000000	4.400000	12086.000000	12090.000000
1110.000000	4.500000	11856.000000	11856.000000
1110.000000	4.600000	11637.000000	11638.000000
1110.000000	4.700000	11428.000000	11430.000000
1110.000000	4.800000	11229.000000	11228.000000
1110.000000	4.900000	11040.000000	11041.000000
1110.000000	5.000000	10858.000000	10857.000000
1120.000000	1.000000	52718.000000	52720.000000
1120.000000	1.100000	47623.000000	47636.000000
1120.000000	1.200000	43440.000000	43428.000000
1120.000000	1.300000	39944.000000	39932.000000
1120.000000	1.400000	36980.000000	36984.000000
1120.000000	1.500000	34435.000000	34420.000000
1120.000000	1.600000	32227.000000	32208.000000
1120.000000	1.700000	30293.000000	30292.000000
1120.000000	1.800000	28585.000000	28570.000000
1120.000000	1.900000	27067.000000	27084.000000
1120.000000	2.000000	25709.000000	25701.000000
1120.000000	2.100000	24486.000000	24483.000000
1120.000000	2.200000	23381.000000	23403.000000
1120.000000	2.300000	22377.000000	22390.000000
1120.000000	2.400000	21461.000000	21464.000000
1120.000000	2.500000	20622.000000	20616.000000
1120.000000	2.600000	19851.000000	19842.000000
1120.000000	2.700000	19140.000000	19128.000000
1120.000000	2.800000	18483.000000	18476.000000
1120.000000	2.900000	17874.000000	17868.000000
1120.000000	3.000000	17308.000000	17304.000000
1120.000000	3.100000	16780.000000	16784.000000
1120.000000	3.200000	16288.000000	16308.000000
1120.000000	3.300000	15827.000000	15836.000000
1120.000000	3.400000	15395.000000	15396.000000
1120.000000	3.500000	14990.000000	14976.000000
1120.000000	3.600000	14608.000000	14612.000000
1120.000000	3.700000	14249.000000	14244.000000
1120.000000	3.800000	13910.000000	13912.000000
1120.000000	3.900000	13590.000000	13600.000000
1120.000000	4.000000	13287.000000	13292.000000
1120.000000	4.100000	13000.000000	12996.000000
1120.000000	4.200000	12728.000000	12728.000000
1120.000000	4.300000	12470.000000	12472.000000
1120.000000	4.400000	12224.000000	12224.000000
1120.000000	4.500000	11991.000000	11980.000000
1120.000000	4.600000	11769.000000	11762.000000
1120.000000	4.700000	11557.000000	11556.000000
1120.000000	4.800000	11355.000000	11350.000000
1120.000000	4.900000	11162.000000	11162.000000
1120.000000	5.000000	10977.000000	10976.000000
1130.000000	1.000000	53398.000000	53388.000000
1130.000000	1.100000	48237.000000	48228.000000
1130.000000	1.200000	44000.000000	43944.000000
1130.000000	1.300000	40459.000000	40480.000000
1130.000000	1.400000	37456.000000	37456.000000
1130.000000	1.500000	34877.000000	34888.000000
1130.000000	1.600000	32640.000000	32696.000000
1130.000000	1.700000	30680.000000	30696.000000
1130.000000	1.800000	28950.000000	28936.000000
1130.000000	1.900000	27412.000000	27440.000000
1130.000000	2.000000	26035.000000	26040.000000
1130.000000	2.100000	24797.000000	24800.000000
1130.000000	2.200000	23676.000000	23664.000000
1130.000000	2.300000	22658.000000	22640.000000
1130.000000	2.400000	21730.000000	21784.000000
1130.000000	2.500000	20879.000000	20880.000000
1130.000000	2.600000	20098.000000	20112.000000
1130.000000	2.700000	19377.000000	19376.000000
1130.000000	2.800000	18711.000000	18688.000000
1130.000000	2.900000	18093.000000	18124.000000
1130.000000	3.000000	17519.000000	17550.000000
1130.000000	3.100000	16984.000000	16994.000000
1130.000000	3.200000	16485.000000	16534.000000
1130.000000	3.300000	16018.000000	16044.000000
1130.000000	3.400000	15580.000000	15576.000000
1130.000000	3.500000	15169.000000	15168.000000
1130.000000	3.600000	14782.000000	14800.000000
1130.000000	3.700000	14417.000000	14392.000000
1130.000000	3.800000	14074.000000	14080.000000
1130.000000	3.900000	13749.000000	13760.000000
1130.000000	4.000000	13441.000000	13456.000000
1130.000000	4.100000	13150.000000	13152.000000
1130.000000	4.200000	12874.000000	12896.000000
1130.000000	4.300000	12612.000000	12608.000000
1130.000000	4.400000	12363.000000	12360.000000
1130.000000	4.500000	12126.000000	12112.000000
1130.000000	4.600000	11900.000000	11888.000000
1130.000000	4.700000	11685.000000	11688.000000
1130.000000	4.800000	11480.000000	11504.000000
1130.000000	4.900000	11284.000000	11272.000000
1130.000000	5.000000	11097.000000	11096.000000
1140.000000	1.000000	54078.000000	54080.000000
1140.000000	1.100000	48852.000000	48858.000000
1140.000000	1.200000	44560.000000	44554.000000
1140.000000	1.300000	40973.000000	40992.000000
1140.000000	1.400000	37932.000000	37944.000000
1140.000000	1.500000	35320.000000	35328.000000
1140.000000	1.600000	33053.000000	33052.000000
1140.000000	1.700000	31068.000000	31060.000000
1140.000000	1.800000	29315.000000	29304.000000
1140.000000	1.900000	27756.000000	27768.000000
1140.000000	2.000000	26362.000000	26344.000000
1140.000000	2.100000	25107.000000	25128.000000
1140.000000	2.200000	23971.000000	23952.000000
1140.000000	2.300000	22940.000000	22992.000000
1140.000000	2.400000	21999.000000	21960.000000
1140.000000	2.500000	21137.000000	21144.000000
1140.000000	2.600000	20345.000000	20312.000000
1140.000000	2.700000	19615.000000	19608.000000
1140.000000	2.800000	18939.000000	18944.000000
1140.000000	2.900000	18313.000000	18312.000000
1140.000000	3.000000	17731.000000	17720.000000
1140.000000	3.100000	17189.000000	17176.000000
1140.000000	3.200000	16683.000000	16672.000000
1140.000000	3.300000	16209.000000	16176.000000
1140.000000	3.400000	15765.000000	15776.000000
1140.000000	3.500000	15348.000000	15352.000000
1140.000000	3.600000	14955.000000	14944.000000
1140.000000	3.700000	14586.000000	14552.000000
1140.000000	3.800000	14237.000000	14240.000000
1140.000000	3.900000	13908.000000	13944.000000
1140.000000	4.000000	13596.000000	13600.000000
1140.000000	4.100000	13301.000000	13312.000000
1140.000000	4.200000	13020.000000	13016.000000
1140.000000	4.300000	12754.000000	12752.000000
1140.000000	4.400000	12502.000000	12512.000000
1140.000000	4.500000	12261.000000	12232.000000
1140.000000	4.600000	12032.000000	12048.000000
1140.000000	4.700000	11814.000000	11816.000000
1140.000000	4.800000	11605.000000	11600.000000
1140.000000	4.900000	11407.000000	11424.000000
1140.000000	5.000000	11216.000000	11224.000000
1150.000000	1.000000	54758.000000	54784.000000
1150.000000	1.100000	49466.000000	49440.000000
1150.000000	1.200000	45120.000000	45152.000000
1150.000000	1.300000	41488.000000	41408.000000
1150.000000	1.400000	38407.000000	38304.000000
1150.000000	1.500000	35762.000000	35744.000000
1150.000000	1.600000	33466.000000	33440.000000
1150.000000	1.700000	31455.000000	31616.000000
1150.000000	1.800000	29680.000000	29632.000000
1150.000000	1.900000	28101.000000	28128.000000
1150.000000	2.000000	26688.000000	26752.000000
1150.000000	2.100000	25416.000000	25600.000000
1150.000000	2.200000	24266.000000	24192.000000
1150.000000	2.300000	23221.000000	23168.000000
1150.000000	2.400000	22268.000000	22400.000000
1150.000000	2.500000	21395.000000	21376.000000
1150.000000	2.600000	20592.000000	20544.000000
1150.000000	2.700000	19852.000000	19840.000000
1150.000000	2.800000	19168.000000	19136.000000
1150.000000	2.900000	18533.000000	18464.000000
1150.000000	3.000000	17943.000000	18048.000000
1150.000000	3.100000	17394.000000	17504.000000
1150.000000	3.200000	16880.000000	16896.000000
1150.000000	3.300000	16400.000000	16480.000000
1150.000000	3.400000	15950.000000	15872.000000
1150.000000	3.500000	15527.000000	15472.000000
1150.000000	3.600000	15129.000000	15008.000000
1150.000000	3.700000	14754.000000	14704.000000
1150.000000	3.800000	14401.000000	14432.000000
1150.000000	3.900000	14067.000000	14144.000000
1150.000000	4.000000	13750.000000	13920.000000
1150.000000	4.100000	13451.000000	13440.000000
1150.000000	4.200000	13167.000000	13168.000000
1150.000000	4.300000	12897.000000	13072.000000
1150.000000	4.400000	12640.000000	12640.000000
1150.000000	4.500000	12396.000000	12392.000000
1150.000000	4.600000	12164.000000	12240.000000
1150.000000	4.700000	11942.000000	12080.000000
1150.000000	4.800000	11731.000000	11840.000000
1150.000000	4.900000	11529.000000	11536.000000
1150.000000	5.000000	11336.000000	11336.000000
1160.000000	1.000000	55437.000000	55312.000000
1160.000000	1.100000	50079.000000	50112.000000
1160.000000	1.200000	45679.000000	45632.000000
1160.000000	1.300000	42001.000000	42016.000000
1160.000000	1.400000	38882.000000	38856.000000
1160.000000	1.500000	36204.000000	36208.000000
1160.000000	1.600000	33879.000000	33872.000000
1160.000000	1.700000	31842.000000	31856.000000
1160.000000	1.800000	30044.000000	30192.000000
1160.000000	1.900000	28445.000000	28552.000000
1160.000000	2.000000	27014.000000	27056.000000
1160.000000	2.100000	25726.000000	25664.000000
1160.000000	2.200000	24561.000000	24640.000000
1160.000000	2.300000	23503.000000	23504.000000
1160.000000	2.400000	22537.000000	22592.000000
1160.000000	2.500000	21652.000000	21616.000000
1160.000000	2.600000	20839.000000	20848.000000
1160.000000	2.700000	20089.000000	20080.000000
1160.000000	2.800000	19396.000000	19376.000000
1160.000000	2.900000	18753.000000	18704.000000
1160.000000	3.000000	18155.000000	18112.000000
1160.000000	3.100000	17598.000000	17600.000000
1160.000000	3.200000	17078.000000	17072.000000
1160.000000	3.300000	16591.000000	16624.000000
1160.000000	3.400000	16135.000000	16176.000000
1160.000000	3.500000	15706.000000	15648.000000
1160.000000	3.600000	15303.000000	15264.000000
1160.000000	3.700000	14923.000000	14944.000000
1160.000000	3.800000	14565.000000	14560.000000
1160.000000	3.900000	14226.000000	14288.000000
1160.000000	4.000000	13905.000000	13888.000000
1160.000000	4.100000	13601.000000	13600.000000
1160.000000	4.200000	13313.000000	13296.000000
1160.000000	4.300000	13040.000000	13104.000000
1160.000000	4.400000	12779.000000	12784.000000
1160.000000	4.500000	12532.000000	12560.000000
1160.000000	4.600000	12296.000000	12320.000000
1160.000000	4.700000	12071.000000	11984.000000
1160.000000	4.800000	11857.000000	11808.000000
1160.000000	4.900000	11652.000000	11616.000000
1160.000000	5.000000	11456.000000	11424.000000
1170.000000	1.000000	56116.000000	56109.414462
1170.000000	1.100000	50692.000000	50698.486776
1170.000000	1.200000	46238.000000	46241.981956
1170.000000	1.300000	42515.000000	42518.149042
1170.000000	1.400000	39357.000000	39349.379473
1170.000000	1.500000	36645.000000	36667.973466
1170.000000	1.600000	34291.000000	34284.712432
1170.000000	1.700000	32230.000000	32241.789006
1170.000000	1.800000	30409.000000	30391.441268
1170.000000	1.900000	28790.000000	28797.063308
1170.000000	2.000000	27340.000000	27360.488527
1170.000000	2.100000	26036.000000	26023.455046
1170.000000	2.200000	24856.000000	24862.915209
1170.000000	2.300000	23784.000000	23776.903153
1170.000000	2.400000	22806.000000	22796.342771
1170.000000	2.500000	21910.000000	21882.874847
1170.000000	2.600000	21086.000000	21084.122408
1170.000000	2.700000	20327.000000	20342.582499
1170.000000	2.800000	19624.000000	19619.392329
1170.000000	2.900000	18973.000000	18952.353827
1170.000000	3.000000	18367.000000	18381.321033
1170.000000	3.100000	17803.000000	17791.370100
1170.000000	3.200000	17276.000000	17260.405791
1170.000000	3.300000	16782.000000	16785.546297
1170.000000	3.400000	16320.000000	16299.559577
1170.000000	3.500000	15886.000000	15894.067708
1170.000000	3.600000	15477.000000	15459.346569
1170.000000	3.700000	15092.000000	15082.915761
1170.000000	3.800000	14728.000000	14747.351487
1170.000000	3.900000	14385.000000	14394.009483
1170.000000	4.000000	14060.000000	14055.580516
1170.000000	4.100000	13752.000000	13772.354290
1170.000000	4.200000	13460.000000	13459.816618
1170.000000	4.300000	13182.000000	13162.388396
1170.000000	4.400000	12918.000000	12902.928781
1170.000000	4.500000	12667.000000	12655.789188
1170.000000	4.600000	12428.000000	12426.131260
1170.000000	4.700000	12200.000000	12212.582135
1170.000000	4.800000	11983.000000	11984.117717
1170.000000	4.900000	11775.000000	11761.340534
1170.000000	5.000000	11576.000000	11570.078752
1180.000000	1.000000	56794.000000	56784.585598
1180.000000	1.100000	51305.000000	51301.513278
1180.000000	1.200000	46797.000000	46798.018093
1180.000000	1.300000	43028.000000	43031.851005
1180.000000	1.400000	39832.000000	39812.620570
1180.000000	1.500000	37087.000000	37086.026573
1180.000000	1.600000	34704.000000	34677.287605
1180.000000	1.700000	32616.000000	32616.211027
1180.000000	1.800000	30773.000000	30768.558763
1180.000000	1.900000	29134.000000	29128.936723
1180.000000	2.000000	27666.000000	27646.511504
1180.000000	2.100000	26346.000000	26350.544983
1180.000000	2.200000	25151.000000	25151.084818
1180.000000	2.300000	24066.000000	24047.096872
1180.000000	2.400000	23075.000000	23083.657253
1180.000000	2.500000	22167.000000	22145.125178
1180.000000	2.600000	21333.000000	21325.877615
1180.000000	2.700000	20564.000000	20559.417523
1180.000000	2.800000	19852.000000	19846.607692
1180.000000	2.900000	19193.000000	19183.646194
1180.000000	3.000000	18579.000000	18574.678987
1180.000000	3.100000	18007.000000	18015.629919
1180.000000	3.200000	17473.000000	17472.594227
1180.000000	3.300000	16974.000000	16958.453722
1180.000000	3.400000	16505.000000	16504.440440
1180.000000	3.500000	16065.000000	16069.432309
1180.000000	3.600000	15651.000000	15653.653447
1180.000000	3.700000	15261.000000	15259.584255
1180.000000	3.800000	14892.000000	14898.648529
1180.000000	3.900000	14544.000000	14550.990532
1180.000000	4.000000	14215.000000	14225.919498
1180.000000	4.100000	13902.000000	13907.145725
1180.000000	4.200000	13606.000000	13610.683397
1180.000000	4.300000	13325.000000	13323.611619
1180.000000	4.400000	13058.000000	13058.571233
1180.000000	4.500000	12803.000000	12807.710825
1180.000000	4.600000	12560.000000	12557.368753
1180.000000	4.700000	12329.000000	12318.917878
1180.000000	4.800000	12109.000000	12105.382296
1180.000000	4.900000	11898.000000	11897.159479
1180.000000	5.000000	11696.000000	11694.421261
1190.000000	1.000000	57472.000000	57464.000000
1190.000000	1.100000	51917.000000	51920.000000
1190.000000	1.200000	47355.000000	47376.000000
1190.000000	1.300000	43542.000000	43552.000000
1190.000000	1.400000	40306.000000	40312.000000
1190.000000	1.500000	37528.000000	37516.000000
1190.000000	1.600000	35116.000000	35104.000000
1190.000000	1.700000	33003.000000	33032.000000
1190.000000	1.800000	31137.000000	31140.000000
1190.000000	1.900000	29478.000000	29488.000000
1190.000000	2.000000	27992.000000	28012.000000
1190.000000	2.100000	26655.000000	26642.000000
1190.000000	2.200000	25446.000000	25454.000000
1190.000000	2.300000	24347.000000	24328.000000
1190.000000	2.400000	23344.000000	23358.000000
1190.000000	2.500000	22425.000000	22408.000000
1190.000000	2.600000	21580.000000	21585.250000
1190.000000	2.700000	20801.000000	20805.000000
1190.000000	2.800000	20081.000000	20076.000000
1190.000000	2.900000	19412.000000	19418.000000
1190.000000	3.000000	18791.000000	18784.000000
1190.000000	3.100000	18212.000000	18204.000000
1190.000000	3.200000	17671.000000	17664.000000
1190.000000	3.300000	17165.000000	17168.000000
1190.000000	3.400000	16690.000000	16688.000000
1190.000000	3.500000	16244.000000	16232.000000
1190.000000	3.600000	15825.000000	15840.000000
1190.000000	3.700000	15429.000000	15424.000000
1190.000000	3.800000	15056.000000	15072.000000
1190.000000	3.900000	14703.000000	14672.000000
1190.000000	4.000000	14370.000000	14352.000000
1190.000000	4.100000	14053.000000	14048.000000
1190.000000	4.200000	13753.000000	13776.000000
1190.000000	4.300000	13468.000000	13456.000000
1190.000000	4.400000	13197.000000	13168.000000
1190.000000	4.500000	12939.000000	12912.000000
1190.000000	4.600000	12693.000000	12768.000000
1190.000000	4.700000	12458.000000	12512.000000
1190.000000	4.800000	12235.000000	12224.000000
1190.000000	4.900000	12021.000000	12048.000000
1190.000000	5.000000	11816.000000	11824.000000
1200.000000	1.000000	58149.000000	58160.000000
1200.000000	1.100000	52529.000000	52526.000000
1200.000000	1.200000	47913.000000	47918.000000
1200.000000	1.300000	44054.000000	44064.000000
1200.000000	1.400000	40781.000000	40782.000000
1200.000000	1.500000	37969.000000	37972.000000
1200.000000	1.600000	35528.000000	35544.000000
1200.000000	1.700000	33390.000000	33388.000000
1200.000000	1.800000	31501.000000	31492.000000
1200.000000	1.900000	29822.000000	29812.000000
1200.000000	2.000000	28318.000000	28312.000000
1200.000000	2.100000	26965.000000	26956.000000
1200.000000	2.200000	25741.000000	25736.000000
1200.000000	2.300000	24628.000000	24632.000000
1200.000000	2.400000	23613.000000	23614.000000
1200.000000	2.500000	22682.000000	22686.000000
1200.000000	2.600000	21827.000000	21821.000000
1200.000000	2.700000	21038.000000	21033.000000
1200.000000	2.800000	20309.000000	20310.000000
1200.000000	2.900000	19632.000000	19632.500000
1200.000000	3.000000	19003.000000	18999.000000
1200.000000	3.100000	18417.000000	18416.000000
1200.000000	3.200000	17869.000000	17870.000000
1200.000000	3.300000	17356.000000	17354.000000
1200.000000	3.400000	16875.000000	16876.000000
1200.000000	3.500000	16424.000000	16420.000000
1200.000000	3.600000	15999.000000	15998.000000
1200.000000	3.700000	15598.000000	15596.000000
1200.000000	3.800000	15220.000000	15220.000000
1200.000000	3.900000	14863.000000	14858.000000
1200.000000	4.000000	14524.000000	14520.000000
1200.000000	4.100000	14204.000000	14200.000000
1200.000000	4.200000	13900.000000	13902.000000
1200.000000	4.300000	13611.000000	13612.000000
1200.000000	4.400000	13336.000000	13336.000000
1200.000000	4.500000	13074.000000	13072.000000
1200.000000	4.600000	12825.000000	12826.000000
1200.000000	4.700000	12588.000000	12588.000000
1200.000000	4.800000	12361.000000	12361.000000
1200.000000	4.900000	12144.000000	12145.500000
1200.000000	5.000000	11937.000000	11939.500000
