# Supplementary material for: Curve forming prediction of coal mine roadway based on RBF interpolation
Source: PLoS One. 2023 Jul 21;18(7):e0288753. doi: 10.1371/journal.pone.0288753 (PMC10361495; doi:10.1371/journal.pone.0288753)
Supplement: S2 Text — (TXT) [file pone.0288753.s002.txt]

30915	29358	27955	26685	25530	24475	23508	22619	21798	21038	20333	19676	19064	18492	17956	17453	16980	16534	16114	15717	15341	14986	14648	14328	14023	13733	13457	13194	12942	12702	12472	12252	12042	11840	11646	11460	11282	11110	10945	10787	10634	10487	10345	10208	10076	9948.7	9825.7	9706.9	9592.1	9481.1
31252	29676	28258	26974	25806	24739	23761	22861	22031	21262	20549	19885	19266	18687	18145	17636	17157	16706	16281	15880	15500	15140	14798	14474	14166	13873	13593	13326	13072	12829	12596	12374	12160	11956	11760	11572	11391	11217	11050	10890	10735	10586	10442	10304	10170	10041	9916.2	9795.9	9679.5	9567
31588	29995	28561	27262	26081	25003	24014	23104	22264	21487	20765	20094	19468	18882	18334	17819	17335	16879	16449	16043	15658	15294	14949	14621	14309	14012	13729	13459	13202	12956	12720	12495	12279	12072	11874	11683	11500	11325	11155	10993	10836	10685	10540	10399	10264	10133	10007	9885	9767.1	9653.1
31925	30315	28865	27552	26357	25267	24267	23347	22498	21712	20982	20303	19670	19078	18523	18002	17513	17052	16617	16206	15817	15449	15099	14767	14452	14151	13865	13592	13332	13083	12844	12616	12398	12189	11988	11795	11610	11432	11261	11096	10937	10784	10637	10495	10358	10226	10098	9974.2	9854.8	9739.4
32262	30635	29168	27841	26634	25531	24520	23590	22732	21937	21199	20513	19872	19273	18713	18186	17691	17225	16785	16369	15976	15603	15250	14914	14595	14291	14002	13726	13462	13210	12969	12738	12517	12305	12102	11907	11720	11540	11366	11199	11039	10884	10735	10591	10452	10318	10189	10064	9942.7	9825.8
32600	30955	29473	28131	26911	25796	24774	23834	22966	22162	21417	20722	20075	19470	18902	18370	17869	17398	16953	16533	16135	15758	15401	15061	14739	14431	14138	13859	13592	13337	13094	12860	12637	12422	12217	12019	11830	11647	11472	11303	11140	10984	10833	10687	10547	10411	10280	10153	10031	9912.4
32938	31275	29777	28421	27188	26061	25028	24078	23200	22388	21634	20932	20278	19666	19092	18554	18048	17571	17122	16697	16295	15914	15552	15209	14882	14571	14275	13993	13723	13465	13218	12982	12756	12539	12331	12131	11940	11755	11578	11407	11242	11084	10931	10783	10641	10504	10371	10243	10119	9999.1
33276	31595	30082	28711	27465	26326	25282	24322	23435	22614	21852	21143	20481	19862	19283	18739	18227	17745	17290	16861	16454	16069	15703	15356	15026	14712	14412	14126	13854	13593	13343	13105	12876	12656	12446	12244	12050	11863	11684	11511	11344	11184	11029	10880	10736	10597	10463	10333	10207	10086
33614	31916	30387	29002	27742	26592	25537	24566	23670	22840	22070	21353	20684	20059	19473	18923	18406	17919	17459	17025	16614	16224	15855	15504	15170	14852	14549	14260	13984	13721	13468	13227	12996	12774	12561	12356	12160	11971	11790	11615	11446	11284	11128	10977	10831	10690	10554	10423	10296	10173
33953	32237	30692	29293	28020	26857	25791	24810	23905	23066	22288	21564	20888	20256	19664	19108	18585	18093	17628	17189	16774	16380	16006	15652	15314	14993	14687	14394	14115	13849	13594	13350	13116	12891	12676	12469	12271	12080	11896	11719	11549	11384	11226	11073	10926	10784	10646	10513	10384	10260
34292	32559	30998	29584	28298	27123	26046	25055	24140	23293	22507	21775	21092	20453	19855	19293	18765	18267	17797	17354	16934	16536	16158	15800	15458	15134	14824	14529	14247	13977	13719	13472	13236	13009	12791	12582	12381	12188	12002	11823	11651	11485	11325	11170	11021	10877	10738	10603	10473	10347
34631	32880	31303	29875	28576	27389	26301	25300	24376	23520	22725	21986	21295	20650	20046	19478	18944	18441	17967	17518	17094	16692	16310	15948	15603	15275	14962	14663	14378	14106	13845	13595	13356	13127	12907	12695	12492	12297	12109	11928	11753	11586	11424	11267	11116	10971	10830	10694	10562	10435
34971	33202	31609	30167	28854	27656	26557	25545	24611	23747	22944	22197	21500	20848	20237	19663	19124	18616	18136	17683	17254	16848	16462	16096	15748	15416	15100	14798	14510	14234	13971	13718	13476	13245	13022	12808	12603	12405	12215	12032	11856	11686	11522	11364	11212	11064	10922	10784	10651	10522
35310	33524	31915	30458	29133	27922	26812	25790	24847	23974	23163	22408	21704	21045	20428	19849	19304	18791	18306	17848	17415	17004	16615	16245	15892	15557	15237	14933	14641	14363	14096	13841	13597	13363	13138	12922	12714	12514	12322	12137	11959	11787	11622	11462	11307	11158	11014	10875	10740	10610
35650	33847	32222	30750	29412	28189	27068	26036	25083	24201	23382	22620	21908	21243	20620	20035	19484	18965	18476	18014	17576	17161	16767	16393	16037	15699	15376	15067	14773	14492	14223	13965	13718	13481	13253	13035	12825	12623	12429	12242	12062	11888	11721	11559	11403	11252	11107	10966	10830	10698
35990	34169	32528	31042	29691	28456	27324	26281	25319	24429	23601	22831	22113	21441	20811	20220	19664	19140	18646	18179	17737	17317	16920	16542	16182	15840	15514	15202	14905	14621	14349	14088	13839	13599	13369	13149	12936	12732	12536	12347	12165	11989	11820	11657	11499	11346	11199	11057	10919	10786
36330	34492	32835	31335	29970	28723	27580	26527	25556	24656	23821	23043	22318	21639	21003	20406	19845	19316	18816	18344	17898	17474	17072	16691	16328	15982	15652	15338	15037	14750	14475	14212	13960	13718	13485	13262	13048	12842	12643	12452	12268	12091	11919	11754	11595	11441	11292	11148	11009	10874
36671	34814	33142	31627	30249	28990	27836	26773	25792	24884	24040	23255	22523	21837	21195	20592	20025	19491	18987	18510	18059	17631	17225	16840	16473	16124	15791	15473	15169	14879	14601	14335	14081	13836	13601	13376	13159	12951	12751	12557	12371	12192	12019	11852	11691	11535	11385	11239	11098	10962
37011	35137	33449	31920	30529	29258	28092	27019	26029	25112	24260	23467	22728	22036	21387	20779	20206	19666	19157	18676	18220	17788	17378	16989	16618	16266	15929	15608	15302	15008	14728	14459	14202	13955	13718	13490	13271	13061	12858	12663	12475	12294	12119	11950	11787	11630	11477	11330	11188	11050
37352	35460	33756	32212	30808	29525	28349	27266	26266	25340	24480	23680	22933	22234	21580	20965	20387	19842	19328	18841	18381	17945	17531	17138	16764	16408	16068	15744	15434	15138	14855	14583	14323	14074	13834	13604	13383	13170	12965	12768	12578	12395	12219	12048	11883	11724	11570	11422	11278	11139
37693	35784	34063	32505	31088	29793	28605	27512	26503	25568	24700	23892	23138	22433	21772	21151	20568	20017	19498	19007	18543	18103	17685	17287	16910	16550	16207	15879	15567	15267	14981	14707	14445	14193	13951	13718	13495	13280	13073	12874	12682	12497	12318	12146	11980	11819	11664	11513	11368	11227
38034	36107	34371	32798	31368	30061	28862	27759	26740	25796	24920	24105	23343	22632	21964	21338	20749	20193	19669	19174	18704	18260	17838	17437	17055	16692	16346	16015	15699	15397	15108	14831	14566	14312	14067	13832	13607	13390	13181	12980	12786	12599	12418	12244	12076	11914	11757	11605	11458	11316
38375	36430	34678	33092	31648	30329	29119	28005	26977	26025	25141	24317	23549	22830	22157	21525	20930	20369	19840	19340	18866	18417	17991	17586	17201	16834	16485	16151	15832	15527	15235	14956	14688	14431	14184	13947	13719	13500	13289	13085	12890	12701	12518	12343	12173	12009	11850	11697	11548	11405
38716	36754	34986	33385	31928	30597	29376	28252	27214	26253	25361	24530	23755	23029	22350	21711	21111	20545	20011	19506	19028	18575	18145	17736	17347	16977	16624	16287	15965	15657	15362	15080	14809	14550	14301	14061	13831	13610	13397	13191	12993	12803	12619	12441	12269	12104	11943	11788	11638	11493
39057	37078	35294	33678	32208	30865	29633	28499	27452	26482	25581	24743	23960	23228	22542	21898	21292	20721	20182	19672	19190	18733	18298	17886	17493	17120	16763	16423	16098	15787	15489	15204	14931	14669	14418	14176	13943	13720	13505	13297	13097	12905	12719	12540	12366	12199	12037	11880	11729	11582
39399	37402	35602	33972	32488	31133	29890	28746	27689	26711	25802	24956	24166	23428	22735	22085	21474	20897	20353	19839	19352	18890	18452	18036	17640	17262	16902	16559	16231	15917	15617	15329	15053	14789	14535	14290	14056	13830	13613	13403	13202	13007	12819	12638	12463	12294	12130	11972	11819	11671
39740	37725	35910	34265	32769	31401	30147	28993	27927	26940	26023	25169	24372	23627	22928	22272	21655	21074	20525	20005	19514	19048	18606	18186	17786	17405	17042	16695	16364	16047	15744	15454	15175	14908	14652	14405	14168	13940	13721	13510	13306	13109	12920	12737	12560	12389	12224	12064	11910	11760
40082	38049	36218	34559	33049	31670	30405	29240	28165	27168	26243	25382	24578	23826	23121	22460	21837	21250	20696	20172	19676	19206	18760	18336	17932	17548	17181	16831	16497	16177	15871	15578	15297	15028	14769	14520	14281	14051	13829	13616	13410	13212	13020	12836	12657	12485	12318	12157	12000	11849
40424	38373	36526	34852	33330	31938	30662	29487	28402	27397	26464	25595	24784	24026	23315	22647	22018	21426	20867	20339	19839	19364	18914	18486	18079	17691	17321	16968	16630	16308	15999	15703	15419	15147	14886	14635	14393	14161	13938	13722	13514	13314	13121	12934	12754	12580	12412	12249	12091	11939
40765	38697	36834	35146	33610	32207	30920	29735	28640	27627	26685	25809	24990	24225	23508	22834	22200	21603	21039	20506	20001	19522	19068	18636	18225	17834	17461	17104	16764	16438	16127	15828	15542	15267	15003	14750	14506	14272	14046	13829	13619	13417	13222	13033	12851	12676	12506	12341	12182	12028
41107	39022	37142	35440	33891	32476	31177	29982	28878	27856	26906	26022	25197	24425	23701	23022	22382	21779	21211	20673	20163	19681	19222	18786	18372	17977	17600	17241	16897	16569	16254	15953	15664	15387	15121	14865	14619	14382	14155	13935	13723	13519	13322	13132	12949	12771	12600	12434	12273	12117
41449	39346	37451	35734	34172	32744	31435	30229	29116	28085	27127	26235	25403	24624	23895	23209	22564	21956	21382	20840	20326	19839	19376	18937	18519	18120	17740	17377	17031	16699	16382	16078	15786	15507	15238	14980	14732	14493	14263	14042	13828	13622	13423	13231	13046	12867	12694	12526	12364	12207
41791	39670	37759	36028	34453	33013	31692	30477	29354	28314	27348	26449	25609	24824	24088	23397	22746	22133	21554	21007	20488	19997	19531	19087	18665	18263	17880	17514	17164	16830	16510	16203	15909	15627	15356	15095	14845	14604	14372	14148	13933	13725	13524	13331	13143	12963	12788	12619	12455	12296
42133	39994	38067	36322	34734	33282	31950	30724	29592	28544	27570	26663	25816	25024	24281	23584	22928	22310	21726	21174	20651	20155	19685	19238	18812	18407	18020	17651	17298	16961	16638	16328	16031	15747	15473	15210	14958	14715	14480	14255	14037	13828	13625	13430	13241	13058	12882	12711	12546	12386
42474	40319	38376	36616	35014	33551	32208	30972	29830	28773	27791	26876	26022	25224	24475	23772	23110	22486	21898	21341	20814	20314	19839	19388	18959	18550	18160	17788	17432	17091	16766	16453	16154	15867	15591	15326	15071	14826	14589	14362	14142	13931	13726	13529	13339	13154	12976	12804	12637	12476
42816	40643	38684	36910	35295	33820	32466	31220	30069	29002	28012	27090	26229	25424	24669	23960	23292	22663	22070	21508	20977	20472	19994	19539	19106	18693	18300	17924	17566	17222	16894	16579	16277	15987	15709	15441	15184	14936	14698	14469	14247	14034	13827	13628	13436	13250	13071	12897	12728	12565
43158	40968	38993	37204	35576	34089	32724	31467	30307	29232	28233	27304	26436	25624	24862	24147	23475	22840	22242	21675	21139	20631	20148	19690	19253	18837	18440	18061	17699	17353	17022	16704	16399	16107	15826	15557	15297	15048	14807	14575	14352	14137	13929	13728	13534	13346	13165	12989	12820	12655
43500	41292	39301	37498	35857	34358	32982	31715	30545	29461	28455	27517	26642	25824	25056	24335	23657	23017	22414	21843	21302	20790	20303	19840	19400	18980	18580	18198	17833	17484	17150	16829	16522	16227	15944	15672	15410	15159	14916	14682	14457	14240	14030	13827	13632	13442	13259	13082	12911	12745
43842	41616	39610	37793	36138	34627	33240	31963	30783	29691	28676	27731	26849	26024	25250	24523	23839	23194	22586	22010	21465	20948	20458	19991	19547	19124	18721	18335	17967	17615	17278	16955	16645	16348	16062	15788	15524	15270	15025	14789	14562	14343	14131	13927	13729	13539	13354	13175	13002	12835
44184	41941	39919	38087	36419	34896	33498	32211	31022	29921	28898	27945	27056	26224	25444	24711	24021	23372	22758	22178	21628	21107	20612	20142	19694	19268	18861	18472	18101	17746	17406	17080	16768	16468	16180	15903	15637	15381	15134	14896	14667	14446	14233	14027	13827	13635	13449	13268	13094	12925
44526	42265	40227	38381	36700	35165	33756	32458	31260	30150	29119	28159	27262	26424	25637	24899	24204	23549	22930	22345	21791	21266	20767	20293	19841	19411	19001	18610	18235	17877	17534	17206	16891	16589	16298	16019	15751	15492	15243	15004	14772	14549	14334	14126	13925	13731	13543	13361	13185	13015
44868	42590	40536	38675	36982	35434	34014	32706	31499	30380	29341	28373	27469	26624	25831	25087	24386	23726	23102	22513	21954	21424	20922	20444	19989	19555	19142	18747	18369	18008	17663	17331	17014	16709	16416	16135	15864	15603	15353	15111	14878	14653	14436	14226	14023	13827	13638	13455	13277	13105
45210	42914	40844	38969	37263	35703	34272	32954	31737	30610	29562	28587	27676	26824	26025	25275	24569	23903	23274	22680	22117	21583	21076	20595	20136	19699	19282	18884	18503	18140	17791	17457	17137	16830	16534	16250	15978	15715	15462	15218	14983	14756	14537	14326	14121	13924	13733	13548	13369	13195
45552	43238	41153	39263	37544	35972	34530	33202	31975	30839	29784	28801	27883	27024	26219	25463	24751	24080	23447	22848	22280	21742	21231	20746	20283	19843	19422	19021	18638	18271	17919	17583	17260	16950	16652	16366	16091	15826	15571	15325	15088	14860	14639	14425	14219	14020	13827	13641	13460	13286
45894	43563	41461	39558	37825	36241	34788	33450	32214	31069	30005	29015	28090	27224	26413	25651	24934	24257	23619	23015	22443	21901	21386	20897	20431	19986	19563	19158	18772	18402	18048	17709	17383	17071	16771	16482	16205	15938	15680	15433	15194	14963	14740	14525	14318	14117	13922	13734	13552	13376
46236	43887	41770	39852	38106	36510	35046	33698	32452	31299	30227	29229	28297	27425	26607	25839	25116	24435	23791	23183	22607	22060	21541	21048	20578	20130	19703	19296	18906	18533	18176	17834	17506	17191	16889	16598	16318	16049	15790	15540	15299	15066	14842	14625	14416	14213	14017	13828	13644	13466
46577	44211	42078	40146	38387	36779	35304	33946	32691	31528	30448	29443	28504	27625	26801	26027	25299	24612	23964	23350	22770	22219	21696	21199	20725	20274	19844	19433	19040	18665	18305	17960	17629	17312	17007	16714	16432	16161	15899	15647	15404	15170	14944	14725	14514	14310	14112	13921	13736	13556
46919	44535	42387	40440	38668	37048	35562	34193	32929	31758	30670	29657	28710	27825	26995	26215	25481	24789	24136	23518	22933	22378	21851	21350	20873	20418	19985	19570	19175	18796	18433	18086	17753	17433	17125	16830	16546	16272	16009	15755	15510	15274	15045	14825	14612	14406	14207	14014	13828	13647
47261	44860	42695	40734	38949	37317	35820	34441	33168	31988	30892	29871	28917	28025	27189	26403	25664	24967	24308	23686	23096	22537	22006	21501	21020	20562	20125	19708	19309	18927	18562	18212	17876	17553	17244	16946	16660	16384	16118	15862	15615	15377	15147	14925	14710	14503	14302	14108	13920	13737
47602	45184	43004	41028	39230	37586	36078	34689	33406	32217	31113	30085	29124	28226	27383	26591	25846	25144	24481	23854	23259	22696	22161	21652	21168	20706	20266	19845	19443	19059	18691	18338	17999	17674	17362	17062	16773	16495	16228	15970	15721	15481	15249	15025	14809	14600	14397	14201	14012	13828
47944	45508	43312	41322	39511	37855	36336	34937	33645	32447	31335	30299	29331	28426	27577	26780	26029	25321	24653	24021	23423	22855	22316	21803	21315	20850	20406	19983	19578	19190	18819	18464	18122	17795	17480	17178	16887	16607	16337	16077	15827	15585	15351	15125	14907	14696	14492	14295	14104	13918
48285	45832	43620	41616	39792	38124	36594	35185	33883	32677	31556	30513	29538	28626	27771	26968	26212	25499	24826	24189	23586	23014	22471	21954	21463	20994	20547	20120	19712	19322	18948	18590	18246	17916	17599	17294	17001	16719	16447	16185	15932	15688	15453	15225	15006	14793	14587	14388	14196	14009
48627	46156	43929	41910	40073	38393	36852	35432	34121	32907	31778	30727	29745	28826	27965	27156	26394	25676	24998	24357	23749	23173	22626	22105	21610	21138	20688	20258	19847	19453	19077	18715	18369	18037	17717	17410	17115	16830	16557	16292	16038	15792	15555	15326	15104	14890	14683	14482	14288	14100
48968	46480	44237	42204	40354	38662	37110	35680	34360	33136	31999	30941	29952	29027	28159	27344	26577	25854	25170	24524	23912	23332	22781	22257	21758	21282	20828	20395	19981	19585	19205	18841	18493	18158	17836	17526	17229	16942	16666	16400	16144	15896	15657	15426	15203	14987	14778	14576	14380	14190
49310	46804	44545	42498	40634	38931	37368	35928	34598	33366	32221	31155	30159	29227	28353	27532	26760	26031	25343	24692	24076	23491	22936	22408	21905	21426	20969	20533	20116	19716	19334	18967	18616	18278	17954	17643	17343	17054	16776	16508	16249	16000	15759	15526	15301	15084	14873	14669	14472	14281
49651	47128	44853	42792	40915	39200	37625	36176	34836	33595	32442	31368	30366	29427	28547	27720	26942	26208	25515	24860	24239	23650	23091	22559	22053	21570	21110	20670	20250	19848	19463	19094	18739	18399	18073	17759	17457	17166	16886	16615	16355	16104	15861	15626	15400	15180	14968	14763	14564	14372
49992	47451	45161	43085	41196	39468	37883	36423	35075	33825	32664	31582	30572	29627	28741	27909	27125	26386	25688	25028	24402	23809	23246	22710	22200	21714	21251	20808	20384	19979	19591	19220	18863	18520	18191	17875	17571	17278	16995	16723	16461	16207	15963	15727	15498	15277	15064	14857	14656	14462
50333	47775	45469	43379	41477	39737	38141	36671	35313	34055	32885	31796	30779	29828	28935	28097	27307	26563	25860	25195	24566	23968	23401	22862	22348	21858	21391	20945	20519	20111	19720	19346	18986	18641	18310	17991	17685	17389	17105	16831	16567	16311	16065	15827	15597	15374	15159	14950	14749	14553
50674	48099	45777	43673	41757	40006	38399	36919	35551	34284	33107	32010	30986	30028	29129	28285	27490	26740	26033	25363	24729	24127	23556	23013	22496	22003	21532	21083	20654	20243	19849	19472	19110	18762	18428	18107	17799	17501	17215	16939	16672	16415	16167	15927	15695	15471	15254	15044	14841	14644
51015	48422	46085	43966	42038	40275	38656	37166	35789	34514	33328	32224	31193	30228	29323	28473	27672	26918	26205	25531	24892	24287	23711	23164	22643	22147	21673	21221	20788	20374	19978	19598	19233	18883	18547	18224	17913	17613	17325	17046	16778	16519	16269	16028	15794	15568	15350	15138	14933	14735
51356	48746	46393	44260	42318	40543	38914	37414	36028	34743	33550	32438	31400	30428	29517	28661	27855	27095	26377	25699	25056	24446	23866	23315	22791	22291	21814	21358	20923	20506	20107	19724	19357	19004	18666	18340	18027	17725	17434	17154	16884	16623	16371	16128	15893	15665	15445	15232	15026	14826
51696	49069	46700	44553	42599	40812	39172	37661	36266	34973	33771	32652	31607	30628	29711	28849	28038	27273	26550	25866	25219	24605	24021	23467	22938	22435	21955	21496	21057	20637	20235	19850	19480	19125	18784	18456	18141	17837	17544	17262	16990	16727	16473	16228	15991	15762	15540	15326	15118	14916
52037	49392	47008	44847	42879	41080	39429	37909	36504	35202	33992	32866	31813	30828	29905	29037	28220	27450	26722	26034	25382	24764	24176	23618	23086	22579	22095	21633	21192	20769	20364	19976	19604	19246	18903	18573	18255	17949	17654	17370	17096	16831	16576	16329	16090	15859	15636	15420	15210	15007
52378	49716	47315	45140	43159	41349	39687	38156	36742	35431	34214	33079	32020	31029	30099	29225	28403	27627	26895	26202	25545	24923	24331	23769	23234	22723	22236	21771	21326	20901	20493	20102	19727	19367	19021	18689	18369	18061	17764	17478	17202	16935	16678	16429	16189	15956	15731	15514	15303	15098
52718	50039	47623	45433	43440	41617	39944	38403	36980	35661	34435	33293	32227	31229	30293	29413	28585	27804	27067	26369	25709	25082	24486	23920	23381	22867	22377	21909	21461	21032	20622	20228	19851	19488	19140	18805	18483	18173	17874	17586	17308	17039	16780	16530	16288	16053	15827	15607	15395	15189
53058	50362	47930	45726	43720	41885	40202	38651	37218	35890	34656	33507	32433	31429	30486	29601	28768	27982	27239	26537	25872	25241	24641	24071	23529	23011	22518	22046	21595	21164	20751	20354	19974	19609	19259	18921	18597	18285	17984	17693	17413	17143	16882	16630	16386	16151	15922	15701	15487	15280
53398	50685	48237	46019	44000	42154	40459	38898	37456	36119	34877	33720	32640	31629	30680	29789	28950	28159	27412	26705	26035	25400	24797	24223	23676	23155	22658	22184	21730	21295	20879	20481	20098	19730	19377	19038	18711	18397	18093	17801	17519	17247	16984	16731	16485	16248	16018	15795	15580	15371
53739	51007	48545	46312	44280	42422	40716	39145	37694	36349	35099	33934	32846	31829	30874	29977	29133	28336	27584	26872	26198	25559	24952	24374	23824	23299	22799	22321	21864	21427	21008	20607	20221	19851	19496	19154	18825	18509	18203	17909	17625	17351	17087	16831	16584	16345	16113	15889	15672	15462
54078	51330	48852	46605	44560	42690	40973	39392	37932	36578	35320	34148	33053	32029	31068	30165	29315	28513	27756	27040	26362	25718	25107	24525	23971	23444	22940	22459	21999	21559	21137	20733	20345	19973	19615	19271	18939	18620	18313	18017	17731	17455	17189	16932	16683	16442	16209	15983	15765	15553
54418	51653	49159	46898	44840	42958	41230	39639	38169	36807	35541	34361	33260	32228	31261	30353	29497	28691	27929	27208	26525	25877	25262	24676	24119	23588	23081	22596	22133	21690	21266	20859	20468	20094	19733	19387	19053	18732	18423	18125	17837	17559	17291	17032	16781	16539	16304	16077	15857	15644
54758	51975	49466	47191	45120	43226	41488	39886	38407	37036	35762	34575	33466	32428	31455	30541	29680	28868	28101	27375	26688	26036	25416	24827	24266	23732	23221	22734	22268	21822	21395	20985	20592	20215	19852	19503	19168	18844	18533	18233	17943	17664	17394	17133	16880	16636	16400	16171	15950	15735
55098	52298	49772	47484	45399	43494	41745	40133	38645	37265	35983	34788	33672	32628	31649	30728	29862	29045	28273	27543	26851	26195	25571	24979	24414	23876	23362	22872	22402	21953	21523	21111	20716	20336	19971	19620	19282	18956	18643	18341	18049	17768	17496	17233	16979	16733	16496	16265	16042	15826
55437	52620	50079	47776	45679	43762	42001	40380	38882	37494	36204	35001	33879	32828	31842	30916	30044	29222	28445	27710	27014	26354	25726	25130	24561	24020	23503	23009	22537	22085	21652	21237	20839	20457	20089	19736	19396	19068	18753	18449	18155	17872	17598	17334	17078	16831	16591	16359	16135	15917
55777	52942	50386	48069	45959	44029	42258	40627	39120	37723	36424	35215	34085	33028	32036	31104	30227	29399	28617	27878	27177	26513	25881	25281	24709	24164	23644	23147	22671	22217	21781	21363	20963	20578	20208	19852	19510	19180	18863	18557	18261	17976	17700	17434	17177	16928	16687	16453	16227	16008
56116	53264	50692	48361	46238	44297	42515	40874	39357	37952	36645	35428	34291	33227	32230	31292	30409	29576	28790	28045	27340	26672	26036	25432	24856	24308	23784	23284	22806	22348	21910	21489	21086	20699	20327	19969	19624	19292	18973	18664	18367	18080	17803	17535	17276	17025	16782	16548	16320	16099
56455	53586	50999	48653	46518	44565	42772	41121	39595	38180	36866	35641	34498	33427	32423	31479	30591	29753	28962	28213	27503	26830	26191	25583	25004	24452	23925	23422	22940	22480	22039	21616	21210	20820	20445	20085	19738	19404	19083	18772	18473	18184	17905	17635	17375	17122	16878	16642	16413	16191
56794	53908	51305	48946	46797	44832	43028	41367	39832	38409	37087	35855	34704	33627	32616	31667	30773	29930	29134	28380	27666	26989	26346	25734	25151	24596	24066	23559	23075	22611	22167	21742	21333	20941	20564	20201	19852	19516	19193	18880	18579	18288	18007	17736	17473	17219	16974	16736	16505	16282
57133	54230	51611	49238	47076	45099	43285	41614	40069	38638	37307	36068	34910	33826	32810	31855	30955	30107	29306	28548	27829	27148	26501	25885	25299	24740	24206	23697	23209	22743	22296	21868	21457	21062	20682	20318	19966	19628	19302	18988	18685	18392	18110	17836	17572	17317	17069	16830	16598	16373
57472	54551	51917	49530	47355	45367	43542	41860	40306	38866	37528	36281	35116	34026	33003	32042	31137	30284	29478	28715	27992	27307	26655	26036	25446	24884	24347	23834	23344	22874	22425	21994	21580	21183	20801	20434	20081	19740	19412	19096	18791	18496	18212	17937	17671	17414	17165	16924	16690	16464
57810	54873	52223	49822	47634	45634	43798	42107	40544	39095	37748	36494	35322	34225	33197	32230	31319	30461	29650	28882	28155	27466	26810	26187	25593	25028	24487	23972	23478	23006	22554	22120	21704	21304	20920	20550	20195	19852	19522	19204	18897	18601	18314	18038	17770	17511	17261	17018	16783	16555
58149	55194	52529	50113	47913	45901	44054	42353	40781	39323	37969	36707	35528	34425	33390	32417	31501	30638	29822	29050	28318	27624	26965	26338	25741	25171	24628	24109	23613	23137	22682	22246	21827	21425	21038	20667	20309	19964	19632	19312	19003	18705	18417	18138	17869	17608	17356	17112	16875	16646
[truncated: 31 more columns]
