# Supplementary material for: Curve forming prediction of coal mine roadway based on RBF interpolation
Source: PLoS One. 2023 Jul 21;18(7):e0288753. doi: 10.1371/journal.pone.0288753 (PMC10361495; doi:10.1371/journal.pone.0288753)
Supplement: S1 Data — (CSV) [file pone.0288753.s004.csv]

800	1	30915
800	1.05	29358
800	1.1	27955
800	1.15	26685
800	1.2	25530
800	1.25	24475
800	1.3	23508
800	1.35	22619
800	1.4	21798
800	1.45	21038
800	1.5	20333
800	1.55	19676
800	1.6	19064
800	1.65	18492
800	1.7	17956
800	1.75	17453
800	1.8	16980
800	1.85	16534
800	1.9	16114
800	1.95	15717
800	2	15341
800	2.05	14986
800	2.1	14648
800	2.15	14328
800	2.2	14023
800	2.25	13733
800	2.3	13457
800	2.35	13194
800	2.4	12942
800	2.45	12702
800	2.5	12472
800	2.55	12252
800	2.6	12042
800	2.65	11840
800	2.7	11646
800	2.75	11460
800	2.8	11282
800	2.85	11110
800	2.9	10945
800	2.95	10787
800	3	10634
800	3.05	10487
800	3.1	10345
800	3.15	10208
800	3.2	10076
800	3.25	9948.7
800	3.3	9825.7
800	3.35	9706.9
800	3.4	9592.1
800	3.45	9481.1
800	3.5	9373.7
800	3.55	9269.8
800	3.6	9169.3
800	3.65	9071.9
800	3.7	8977.6
800	3.75	8886.2
800	3.8	8797.7
800	3.85	8711.8
800	3.9	8628.5
800	3.95	8547.8
800	4	8469.4
800	4.05	8393.3
800	4.1	8319.5
800	4.15	8247.8
800	4.2	8178.1
800	4.25	8110.4
800	4.3	8044.6
800	4.35	7980.7
800	4.4	7918.5
800	4.45	7858.1
800	4.5	7799.3
800	4.55	7742.1
800	4.6	7686.4
800	4.65	7632.3
800	4.7	7579.6
800	4.75	7528.2
800	4.8	7478.3
800	4.85	7429.6
800	4.9	7382.2
800	4.95	7336
800	5	7291
805	1	31252
805	1.05	29676
805	1.1	28258
805	1.15	26974
805	1.2	25806
805	1.25	24739
805	1.3	23761
805	1.35	22861
805	1.4	22031
805	1.45	21262
805	1.5	20549
805	1.55	19885
805	1.6	19266
805	1.65	18687
805	1.7	18145
805	1.75	17636
805	1.8	17157
805	1.85	16706
805	1.9	16281
805	1.95	15880
805	2	15500
805	2.05	15140
805	2.1	14798
805	2.15	14474
805	2.2	14166
805	2.25	13873
805	2.3	13593
805	2.35	13326
805	2.4	13072
805	2.45	12829
805	2.5	12596
805	2.55	12374
805	2.6	12160
805	2.65	11956
805	2.7	11760
805	2.75	11572
805	2.8	11391
805	2.85	11217
805	2.9	11050
805	2.95	10890
805	3	10735
805	3.05	10586
805	3.1	10442
805	3.15	10304
805	3.2	10170
805	3.25	10041
805	3.3	9916.2
805	3.35	9795.9
805	3.4	9679.5
805	3.45	9567
805	3.5	9458.2
805	3.55	9352.9
805	3.6	9251
805	3.65	9152.3
805	3.7	9056.7
805	3.75	8964.1
805	3.8	8874.3
805	3.85	8787.3
805	3.9	8702.8
805	3.95	8620.9
805	4	8541.5
805	4.05	8464.3
805	4.1	8389.4
805	4.15	8316.7
805	4.2	8246
805	4.25	8177.3
805	4.3	8110.6
805	4.35	8045.7
805	4.4	7982.6
805	4.45	7921.3
805	4.5	7861.6
805	4.55	7803.5
805	4.6	7747
805	4.65	7692.1
805	4.7	7638.5
805	4.75	7586.4
805	4.8	7535.7
805	4.85	7486.2
805	4.9	7438.1
805	4.95	7391.2
805	5	7345.5
810	1	31588
810	1.05	29995
810	1.1	28561
810	1.15	27262
810	1.2	26081
810	1.25	25003
810	1.3	24014
810	1.35	23104
810	1.4	22264
810	1.45	21487
810	1.5	20765
810	1.55	20094
810	1.6	19468
810	1.65	18882
810	1.7	18334
810	1.75	17819
810	1.8	17335
810	1.85	16879
810	1.9	16449
810	1.95	16043
810	2	15658
810	2.05	15294
810	2.1	14949
810	2.15	14621
810	2.2	14309
810	2.25	14012
810	2.3	13729
810	2.35	13459
810	2.4	13202
810	2.45	12956
810	2.5	12720
810	2.55	12495
810	2.6	12279
810	2.65	12072
810	2.7	11874
810	2.75	11683
810	2.8	11500
810	2.85	11325
810	2.9	11155
810	2.95	10993
810	3	10836
810	3.05	10685
810	3.1	10540
810	3.15	10399
810	3.2	10264
810	3.25	10133
810	3.3	10007
810	3.35	9885
810	3.4	9767.1
810	3.45	9653.1
810	3.5	9542.9
810	3.55	9436.2
810	3.6	9332.9
810	3.65	9232.9
810	3.7	9136
810	3.75	9042.1
810	3.8	8951.1
810	3.85	8862.9
810	3.9	8777.3
810	3.95	8694.3
810	4	8613.7
810	4.05	8535.5
810	4.1	8459.5
810	4.15	8385.7
810	4.2	8314
810	4.25	8244.4
810	4.3	8176.7
810	4.35	8110.9
810	4.4	8046.9
810	4.45	7984.6
810	4.5	7924.1
810	4.55	7865.1
810	4.6	7807.8
810	4.65	7752
810	4.7	7697.7
810	4.75	7644.7
810	4.8	7593.2
810	4.85	7543
810	4.9	7494.1
810	4.95	7446.5
810	5	7400
815	1	31925
815	1.05	30315
815	1.1	28865
815	1.15	27552
815	1.2	26357
815	1.25	25267
815	1.3	24267
815	1.35	23347
815	1.4	22498
815	1.45	21712
815	1.5	20982
815	1.55	20303
815	1.6	19670
815	1.65	19078
815	1.7	18523
815	1.75	18002
815	1.8	17513
815	1.85	17052
815	1.9	16617
815	1.95	16206
815	2	15817
815	2.05	15449
815	2.1	15099
815	2.15	14767
815	2.2	14452
815	2.25	14151
815	2.3	13865
815	2.35	13592
815	2.4	13332
815	2.45	13083
815	2.5	12844
815	2.55	12616
815	2.6	12398
815	2.65	12189
815	2.7	11988
815	2.75	11795
815	2.8	11610
815	2.85	11432
815	2.9	11261
815	2.95	11096
815	3	10937
815	3.05	10784
815	3.1	10637
815	3.15	10495
815	3.2	10358
815	3.25	10226
815	3.3	10098
815	3.35	9974.2
815	3.4	9854.8
815	3.45	9739.4
815	3.5	9627.7
815	3.55	9519.6
815	3.6	9415
815	3.65	9313.6
815	3.7	9215.5
815	3.75	9120.3
815	3.8	9028.1
815	3.85	8938.7
815	3.9	8851.9
815	3.95	8767.8
815	4	8686.1
815	4.05	8606.7
815	4.1	8529.7
815	4.15	8454.9
815	4.2	8382.2
815	4.25	8311.6
815	4.3	8242.9
815	4.35	8176.2
815	4.4	8111.3
815	4.45	8048.1
815	4.5	7986.7
815	4.55	7926.9
815	4.6	7868.7
815	4.65	7812.1
815	4.7	7756.9
815	4.75	7703.2
815	4.8	7650.9
815	4.85	7599.9
815	4.9	7550.3
815	4.95	7501.9
815	5	7454.8
820	1	32262
820	1.05	30635
820	1.1	29168
820	1.15	27841
820	1.2	26634
820	1.25	25531
820	1.3	24520
820	1.35	23590
820	1.4	22732
820	1.45	21937
820	1.5	21199
820	1.55	20513
820	1.6	19872
820	1.65	19273
820	1.7	18713
820	1.75	18186
820	1.8	17691
820	1.85	17225
820	1.9	16785
820	1.95	16369
820	2	15976
820	2.05	15603
820	2.1	15250
820	2.15	14914
820	2.2	14595
820	2.25	14291
820	2.3	14002
820	2.35	13726
820	2.4	13462
820	2.45	13210
820	2.5	12969
820	2.55	12738
820	2.6	12517
820	2.65	12305
820	2.7	12102
820	2.75	11907
820	2.8	11720
820	2.85	11540
820	2.9	11366
820	2.95	11199
820	3	11039
820	3.05	10884
820	3.1	10735
820	3.15	10591
820	3.2	10452
820	3.25	10318
820	3.3	10189
820	3.35	10064
820	3.4	9942.7
820	3.45	9825.8
820	3.5	9712.7
820	3.55	9603.2
820	3.6	9497.2
820	3.65	9394.5
820	3.7	9295.1
820	3.75	9198.7
820	3.8	9105.2
820	3.85	9014.6
820	3.9	8926.7
820	3.95	8841.4
820	4	8758.6
820	4.05	8678.2
820	4.1	8600.1
820	4.15	8524.3
820	4.2	8450.6
820	4.25	8379
820	4.3	8309.3
820	4.35	8241.6
820	4.4	8175.8
820	4.45	8111.7
820	4.5	8049.4
820	4.55	7988.8
820	4.6	7929.7
820	4.65	7872.3
820	4.7	7816.3
820	4.75	7761.8
820	4.8	7708.7
820	4.85	7657
820	4.9	7606.6
820	4.95	7557.5
820	5	7509.6
825	1	32600
825	1.05	30955
825	1.1	29473
825	1.15	28131
825	1.2	26911
825	1.25	25796
825	1.3	24774
825	1.35	23834
825	1.4	22966
825	1.45	22162
825	1.5	21417
825	1.55	20722
825	1.6	20075
825	1.65	19470
825	1.7	18902
825	1.75	18370
825	1.8	17869
825	1.85	17398
825	1.9	16953
825	1.95	16533
825	2	16135
825	2.05	15758
825	2.1	15401
825	2.15	15061
825	2.2	14739
825	2.25	14431
825	2.3	14138
825	2.35	13859
825	2.4	13592
825	2.45	13337
825	2.5	13094
825	2.55	12860
825	2.6	12637
825	2.65	12422
825	2.7	12217
825	2.75	12019
825	2.8	11830
825	2.85	11647
825	2.9	11472
825	2.95	11303
825	3	11140
825	3.05	10984
825	3.1	10833
825	3.15	10687
825	3.2	10547
825	3.25	10411
825	3.3	10280
825	3.35	10153
825	3.4	10031
825	3.45	9912.4
825	3.5	9797.8
825	3.55	9686.9
825	3.6	9579.6
825	3.65	9475.6
825	3.7	9374.8
825	3.75	9277.2
825	3.8	9182.5
825	3.85	9090.7
825	3.9	9001.6
825	3.95	8915.2
825	4	8831.3
825	4.05	8749.8
825	4.1	8670.6
825	4.15	8593.8
825	4.2	8519.1
825	4.25	8446.5
825	4.3	8375.9
825	4.35	8307.2
825	4.4	8240.5
825	4.45	8175.5
825	4.5	8112.3
825	4.55	8050.8
825	4.6	7990.9
825	4.65	7932.6
825	4.7	7875.8
825	4.75	7820.6
825	4.8	7766.7
825	4.85	7714.2
825	4.9	7663.1
825	4.95	7613.2
825	5	7564.6
830	1	32938
830	1.05	31275
830	1.1	29777
830	1.15	28421
830	1.2	27188
830	1.25	26061
830	1.3	25028
830	1.35	24078
830	1.4	23200
830	1.45	22388
830	1.5	21634
830	1.55	20932
830	1.6	20278
830	1.65	19666
830	1.7	19092
830	1.75	18554
830	1.8	18048
830	1.85	17571
830	1.9	17122
830	1.95	16697
830	2	16295
830	2.05	15914
830	2.1	15552
830	2.15	15209
830	2.2	14882
830	2.25	14571
830	2.3	14275
830	2.35	13993
830	2.4	13723
830	2.45	13465
830	2.5	13218
830	2.55	12982
830	2.6	12756
830	2.65	12539
830	2.7	12331
830	2.75	12131
830	2.8	11940
830	2.85	11755
830	2.9	11578
830	2.95	11407
830	3	11242
830	3.05	11084
830	3.1	10931
830	3.15	10783
830	3.2	10641
830	3.25	10504
830	3.3	10371
830	3.35	10243
830	3.4	10119
830	3.45	9999.1
830	3.5	9883.1
830	3.55	9770.8
830	3.6	9662.1
830	3.65	9556.8
830	3.7	9454.7
830	3.75	9355.8
830	3.8	9259.9
830	3.85	9166.9
830	3.9	9076.7
830	3.95	8989.1
830	4	8904.1
830	4.05	8821.5
830	4.1	8741.3
830	4.15	8663.4
830	4.2	8587.7
830	4.25	8514.1
830	4.3	8442.5
830	4.35	8373
830	4.4	8305.3
830	4.45	8239.4
830	4.5	8175.3
830	4.55	8113
830	4.6	8052.2
830	4.65	7993.1
830	4.7	7935.5
830	4.75	7879.4
830	4.8	7824.8
830	4.85	7771.5
830	4.9	7719.6
830	4.95	7669.1
830	5	7619.7
835	1	33276
835	1.05	31595
835	1.1	30082
835	1.15	28711
835	1.2	27465
835	1.25	26326
835	1.3	25282
835	1.35	24322
835	1.4	23435
835	1.45	22614
835	1.5	21852
835	1.55	21143
835	1.6	20481
835	1.65	19862
835	1.7	19283
835	1.75	18739
835	1.8	18227
835	1.85	17745
835	1.9	17290
835	1.95	16861
835	2	16454
835	2.05	16069
835	2.1	15703
835	2.15	15356
835	2.2	15026
835	2.25	14712
835	2.3	14412
835	2.35	14126
835	2.4	13854
835	2.45	13593
835	2.5	13343
835	2.55	13105
835	2.6	12876
835	2.65	12656
835	2.7	12446
835	2.75	12244
835	2.8	12050
835	2.85	11863
835	2.9	11684
835	2.95	11511
835	3	11344
835	3.05	11184
835	3.1	11029
835	3.15	10880
835	3.2	10736
835	3.25	10597
835	3.3	10463
835	3.35	10333
835	3.4	10207
835	3.45	10086
835	3.5	9968.5
835	3.55	9854.9
835	3.6	9744.8
835	3.65	9638.1
835	3.7	9534.8
835	3.75	9434.6
835	3.8	9337.5
835	3.85	9243.3
835	3.9	9151.9
835	3.95	9063.2
835	4	8977
835	4.05	8893.4
835	4.1	8812.1
835	4.15	8733.2
835	4.2	8656.5
835	4.25	8581.9
835	4.3	8509.4
835	4.35	8438.8
835	4.4	8370.2
835	4.45	8303.5
835	4.5	8238.5
835	4.55	8175.3
835	4.6	8113.7
835	4.65	8053.7
835	4.7	7995.3
835	4.75	7938.4
835	4.8	7883
835	4.85	7829
835	4.9	7776.4
835	4.95	7725
835	5	7675
840	1	33614
840	1.05	31916
840	1.1	30387
840	1.15	29002
840	1.2	27742
840	1.25	26592
840	1.3	25537
840	1.35	24566
840	1.4	23670
840	1.45	22840
840	1.5	22070
840	1.55	21353
840	1.6	20684
840	1.65	20059
840	1.7	19473
840	1.75	18923
840	1.8	18406
840	1.85	17919
840	1.9	17459
840	1.95	17025
840	2	16614
840	2.05	16224
840	2.1	15855
840	2.15	15504
840	2.2	15170
840	2.25	14852
840	2.3	14549
840	2.35	14260
840	2.4	13984
840	2.45	13721
840	2.5	13468
840	2.55	13227
840	2.6	12996
840	2.65	12774
840	2.7	12561
840	2.75	12356
840	2.8	12160
840	2.85	11971
840	2.9	11790
840	2.95	11615
840	3	11446
840	3.05	11284
840	3.1	11128
840	3.15	10977
840	3.2	10831
840	3.25	10690
840	3.3	10554
840	3.35	10423
840	3.4	10296
840	3.45	10173
840	3.5	10054
840	3.55	9939
840	3.6	9827.6
840	3.65	9719.6
840	3.7	9615
840	3.75	9513.6
840	3.8	9415.2
840	3.85	9319.8
840	3.9	9227.2
840	3.95	9137.4
840	4	9050.1
840	4.05	8965.4
840	4.1	8883.1
840	4.15	8803.1
840	4.2	8725.4
840	4.25	8649.8
840	4.3	8576.3
840	4.35	8504.8
840	4.4	8435.3
840	4.45	8367.6
840	4.5	8301.8
840	4.55	8237.7
840	4.6	8175.3
840	4.65	8114.5
840	4.7	8055.3
840	4.75	7997.6
840	4.8	7941.4
840	4.85	7886.6
840	4.9	7833.2
840	4.95	7781.1
840	5	7730.4
845	1	33953
845	1.05	32237
845	1.1	30692
845	1.15	29293
845	1.2	28020
845	1.25	26857
845	1.3	25791
845	1.35	24810
845	1.4	23905
845	1.45	23066
845	1.5	22288
845	1.55	21564
845	1.6	20888
845	1.65	20256
845	1.7	19664
845	1.75	19108
845	1.8	18585
845	1.85	18093
845	1.9	17628
845	1.95	17189
845	2	16774
845	2.05	16380
845	2.1	16006
845	2.15	15652
845	2.2	15314
845	2.25	14993
845	2.3	14687
845	2.35	14394
845	2.4	14115
845	2.45	13849
845	2.5	13594
845	2.55	13350
845	2.6	13116
845	2.65	12891
845	2.7	12676
845	2.75	12469
845	2.8	12271
845	2.85	12080
845	2.9	11896
845	2.95	11719
845	3	11549
845	3.05	11384
845	3.1	11226
845	3.15	11073
845	3.2	10926
845	3.25	10784
845	3.3	10646
845	3.35	10513
845	3.4	10384
845	3.45	10260
845	3.5	10140
845	3.55	10023
845	3.6	9910.5
845	3.65	9801.2
845	3.7	9695.3
845	3.75	9592.6
845	3.8	9493
845	3.85	9396.4
845	3.9	9302.7
845	3.95	9211.7
845	4	9123.3
845	4.05	9037.5
845	4.1	8954.2
845	4.15	8873.2
845	4.2	8794.4
845	4.25	8717.8
845	4.3	8643.4
845	4.35	8571
845	4.4	8500.5
845	4.45	8432
845	4.5	8365.2
845	4.55	8300.2
845	4.6	8237
845	4.65	8175.4
845	4.7	8115.3
845	4.75	8056.8
845	4.8	7999.9
845	4.85	7944.3
845	4.9	7890.2
845	4.95	7837.4
845	5	7785.9
850	1	34292
850	1.05	32559
850	1.1	30998
850	1.15	29584
850	1.2	28298
850	1.25	27123
850	1.3	26046
850	1.35	25055
850	1.4	24140
850	1.45	23293
850	1.5	22507
850	1.55	21775
850	1.6	21092
850	1.65	20453
850	1.7	19855
850	1.75	19293
850	1.8	18765
850	1.85	18267
850	1.9	17797
850	1.95	17354
850	2	16934
850	2.05	16536
850	2.1	16158
850	2.15	15800
850	2.2	15458
850	2.25	15134
850	2.3	14824
850	2.35	14529
850	2.4	14247
850	2.45	13977
850	2.5	13719
850	2.55	13472
850	2.6	13236
850	2.65	13009
850	2.7	12791
850	2.75	12582
850	2.8	12381
850	2.85	12188
850	2.9	12002
850	2.95	11823
850	3	11651
850	3.05	11485
850	3.1	11325
850	3.15	11170
850	3.2	11021
850	3.25	10877
850	3.3	10738
850	3.35	10603
850	3.4	10473
850	3.45	10347
850	3.5	10226
850	3.55	10108
850	3.6	9993.6
850	3.65	9883
850	3.7	9775.8
850	3.75	9671.8
850	3.8	9571
850	3.85	9473.2
850	3.9	9378.3
850	3.95	9286.2
850	4	9196.7
850	4.05	9109.8
850	4.1	9025.4
850	4.15	8943.3
850	4.2	8863.6
850	4.25	8786
850	4.3	8710.6
850	4.35	8637.2
850	4.4	8565.9
850	4.45	8496.4
850	4.5	8428.8
850	4.55	8362.9
850	4.6	8298.8
850	4.65	8236.4
850	4.7	8175.5
850	4.75	8116.2
850	4.8	8058.5
850	4.85	8002.2
850	4.9	7947.3
850	4.95	7893.7
850	5	7841.5
855	1	34631
855	1.05	32880
855	1.1	31303
855	1.15	29875
855	1.2	28576
855	1.25	27389
855	1.3	26301
855	1.35	25300
855	1.4	24376
855	1.45	23520
855	1.5	22725
855	1.55	21986
855	1.6	21295
855	1.65	20650
855	1.7	20046
855	1.75	19478
855	1.8	18944
855	1.85	18441
855	1.9	17967
855	1.95	17518
855	2	17094
855	2.05	16692
855	2.1	16310
855	2.15	15948
855	2.2	15603
855	2.25	15275
855	2.3	14962
855	2.35	14663
855	2.4	14378
855	2.45	14106
855	2.5	13845
855	2.55	13595
855	2.6	13356
855	2.65	13127
855	2.7	12907
855	2.75	12695
855	2.8	12492
855	2.85	12297
855	2.9	12109
855	2.95	11928
855	3	11753
855	3.05	11586
855	3.1	11424
855	3.15	11267
855	3.2	11116
855	3.25	10971
855	3.3	10830
855	3.35	10694
855	3.4	10562
855	3.45	10435
855	3.5	10312
855	3.55	10192
855	3.6	10077
855	3.65	9964.9
855	3.7	9856.4
855	3.75	9751.2
855	3.8	9649.1
855	3.85	9550.1
855	3.9	9454
855	3.95	9360.8
855	4	9270.2
855	4.05	9182.2
855	4.1	9096.7
855	4.15	9013.6
855	4.2	8932.9
855	4.25	8854.3
855	4.3	8777.9
855	4.35	8703.6
855	4.4	8631.3
855	4.45	8561
855	4.5	8492.4
855	4.55	8425.7
855	4.6	8360.8
855	4.65	8297.5
855	4.7	8235.8
855	4.75	8175.8
855	4.8	8117.2
855	4.85	8060.1
855	4.9	8004.5
855	4.95	7950.2
855	5	7897.3
860	1	34971
860	1.05	33202
860	1.1	31609
860	1.15	30167
860	1.2	28854
860	1.25	27656
860	1.3	26557
860	1.35	25545
860	1.4	24611
860	1.45	23747
860	1.5	22944
860	1.55	22197
860	1.6	21500
860	1.65	20848
860	1.7	20237
860	1.75	19663
860	1.8	19124
860	1.85	18616
860	1.9	18136
860	1.95	17683
860	2	17254
860	2.05	16848
860	2.1	16462
860	2.15	16096
860	2.2	15748
860	2.25	15416
860	2.3	15100
860	2.35	14798
860	2.4	14510
860	2.45	14234
860	2.5	13971
860	2.55	13718
860	2.6	13476
860	2.65	13245
860	2.7	13022
860	2.75	12808
860	2.8	12603
860	2.85	12405
860	2.9	12215
860	2.95	12032
860	3	11856
860	3.05	11686
860	3.1	11522
860	3.15	11364
860	3.2	11212
860	3.25	11064
860	3.3	10922
860	3.35	10784
860	3.4	10651
860	3.45	10522
860	3.5	10398
860	3.55	10277
860	3.6	10160
860	3.65	10047
860	3.7	9937.1
860	3.75	9830.6
860	3.8	9727.4
860	3.85	9627.2
860	3.9	9529.9
860	3.95	9435.5
860	4	9343.8
860	4.05	9254.7
860	4.1	9168.2
860	4.15	9084.1
860	4.2	9002.3
860	4.25	8922.8
860	4.3	8845.4
860	4.35	8770.2
860	4.4	8696.9
860	4.45	8625.6
860	4.5	8556.2
860	4.55	8488.7
860	4.6	8422.9
860	4.65	8358.7
860	4.7	8296.3
860	4.75	8235.4
860	4.8	8176.1
860	4.85	8118.2
860	4.9	8061.8
860	4.95	8006.8
860	5	7953.2
865	1	35310
865	1.05	33524
865	1.1	31915
865	1.15	30458
865	1.2	29133
865	1.25	27922
865	1.3	26812
865	1.35	25790
865	1.4	24847
865	1.45	23974
865	1.5	23163
865	1.55	22408
865	1.6	21704
865	1.65	21045
865	1.7	20428
865	1.75	19849
865	1.8	19304
865	1.85	18791
865	1.9	18306
865	1.95	17848
865	2	17415
865	2.05	17004
865	2.1	16615
865	2.15	16245
865	2.2	15892
865	2.25	15557
865	2.3	15237
865	2.35	14933
865	2.4	14641
865	2.45	14363
865	2.5	14096
865	2.55	13841
865	2.6	13597
865	2.65	13363
865	2.7	13138
865	2.75	12922
865	2.8	12714
865	2.85	12514
865	2.9	12322
865	2.95	12137
865	3	11959
865	3.05	11787
865	3.1	11622
865	3.15	11462
865	3.2	11307
865	3.25	11158
865	3.3	11014
865	3.35	10875
865	3.4	10740
865	3.45	10610
865	3.5	10484
865	3.55	10362
865	3.6	10244
865	3.65	10129
865	3.7	10018
865	3.75	9910.2
865	3.8	9805.7
865	3.85	9704.3
865	3.9	9605.9
865	3.95	9510.3
865	4	9417.5
865	4.05	9327.4
865	4.1	9239.8
865	4.15	9154.6
865	4.2	9071.8
865	4.25	8991.3
865	4.3	8913
865	4.35	8836.8
865	4.4	8762.6
865	4.45	8690.4
865	4.5	8620.2
865	4.55	8551.7
865	4.6	8485.1
865	4.65	8420.1
865	4.7	8356.8
865	4.75	8295.2
865	4.8	8235
865	4.85	8176.4
865	4.9	8119.3
865	4.95	8063.5
865	5	8009.2
870	1	35650
870	1.05	33847
870	1.1	32222
870	1.15	30750
870	1.2	29412
870	1.25	28189
870	1.3	27068
870	1.35	26036
870	1.4	25083
870	1.45	24201
870	1.5	23382
870	1.55	22620
870	1.6	21908
870	1.65	21243
870	1.7	20620
870	1.75	20035
870	1.8	19484
870	1.85	18965
870	1.9	18476
870	1.95	18014
870	2	17576
870	2.05	17161
870	2.1	16767
870	2.15	16393
870	2.2	16037
870	2.25	15699
870	2.3	15376
870	2.35	15067
870	2.4	14773
870	2.45	14492
870	2.5	14223
870	2.55	13965
870	2.6	13718
870	2.65	13481
870	2.7	13253
870	2.75	13035
870	2.8	12825
870	2.85	12623
870	2.9	12429
870	2.95	12242
870	3	12062
870	3.05	11888
870	3.1	11721
870	3.15	11559
870	3.2	11403
870	3.25	11252
870	3.3	11107
870	3.35	10966
870	3.4	10830
870	3.45	10698
870	3.5	10570
870	3.55	10447
870	3.6	10327
870	3.65	10211
870	3.7	10099
870	3.75	9989.9
870	3.8	9884.2
870	3.85	9781.6
870	3.9	9682
870	3.95	9585.3
870	4	9491.4
870	4.05	9400.1
870	4.1	9311.5
870	4.15	9225.3
870	4.2	9141.5
870	4.25	9060
870	4.3	8980.7
870	4.35	8903.5
870	4.4	8828.5
870	4.45	8755.4
870	4.5	8684.2
870	4.55	8614.9
870	4.6	8547.4
870	4.65	8481.6
870	4.7	8417.5
870	4.75	8355
870	4.8	8294.1
870	4.85	8234.7
870	4.9	8176.8
870	4.95	8120.4
870	5	8065.3
875	1	35990
875	1.05	34169
875	1.1	32528
875	1.15	31042
875	1.2	29691
875	1.25	28456
875	1.3	27324
875	1.35	26281
875	1.4	25319
875	1.45	24429
875	1.5	23601
875	1.55	22831
875	1.6	22113
875	1.65	21441
875	1.7	20811
875	1.75	20220
875	1.8	19664
875	1.85	19140
875	1.9	18646
875	1.95	18179
875	2	17737
875	2.05	17317
875	2.1	16920
875	2.15	16542
875	2.2	16182
875	2.25	15840
875	2.3	15514
875	2.35	15202
875	2.4	14905
875	2.45	14621
875	2.5	14349
875	2.55	14088
875	2.6	13839
875	2.65	13599
875	2.7	13369
875	2.75	13149
875	2.8	12936
875	2.85	12732
875	2.9	12536
875	2.95	12347
875	3	12165
875	3.05	11989
875	3.1	11820
875	3.15	11657
875	3.2	11499
875	3.25	11346
875	3.3	11199
875	3.35	11057
875	3.4	10919
875	3.45	10786
875	3.5	10657
875	3.55	10532
875	3.6	10411
875	3.65	10294
875	3.7	10180
875	3.75	10070
875	3.8	9962.8
875	3.85	9859
875	3.9	9758.2
875	3.95	9660.4
875	4	9565.4
875	4.05	9473
875	4.1	9383.3
875	4.15	9296.1
875	4.2	9211.3
875	4.25	9128.8
875	4.3	9048.5
875	4.35	8970.4
875	4.4	8894.4
875	4.45	8820.4
875	4.5	8748.4
875	4.55	8678.2
875	4.6	8609.8
875	4.65	8543.2
875	4.7	8478.3
875	4.75	8415
875	4.8	8353.3
875	4.85	8293.2
875	4.9	8234.5
875	4.95	8177.3
875	5	8121.5
880	1	36330
880	1.05	34492
880	1.1	32835
880	1.15	31335
880	1.2	29970
880	1.25	28723
880	1.3	27580
880	1.35	26527
880	1.4	25556
880	1.45	24656
880	1.5	23821
880	1.55	23043
880	1.6	22318
880	1.65	21639
880	1.7	21003
880	1.75	20406
880	1.8	19845
880	1.85	19316
880	1.9	18816
880	1.95	18344
880	2	17898
880	2.05	17474
880	2.1	17072
880	2.15	16691
880	2.2	16328
880	2.25	15982
880	2.3	15652
880	2.35	15338
880	2.4	15037
880	2.45	14750
880	2.5	14475
880	2.55	14212
880	2.6	13960
880	2.65	13718
880	2.7	13485
880	2.75	13262
880	2.8	13048
880	2.85	12842
880	2.9	12643
880	2.95	12452
880	3	12268
880	3.05	12091
880	3.1	11919
880	3.15	11754
880	3.2	11595
880	3.25	11441
880	3.3	11292
880	3.35	11148
880	3.4	11009
880	3.45	10874
880	3.5	10743
880	3.55	10617
880	3.6	10495
880	3.65	10376
880	3.7	10261
880	3.75	10150
880	3.8	10041
880	3.85	9936.5
880	3.9	9834.6
880	3.95	9735.6
880	4	9639.4
880	4.05	9546
880	4.1	9455.2
880	4.15	9367
880	4.2	9281.1
880	4.25	9197.7
880	4.3	9116.4
880	4.35	9037.4
880	4.4	8960.5
880	4.45	8885.6
880	4.5	8812.6
880	4.55	8741.6
880	4.6	8672.4
880	4.65	8604.9
880	4.7	8539.2
880	4.75	8475.1
880	4.8	8412.6
880	4.85	8351.7
880	4.9	8292.3
880	4.95	8234.4
880	5	8177.8
885	1	36671
885	1.05	34814
885	1.1	33142
885	1.15	31627
885	1.2	30249
885	1.25	28990
885	1.3	27836
885	1.35	26773
885	1.4	25792
885	1.45	24884
885	1.5	24040
885	1.55	23255
885	1.6	22523
885	1.65	21837
885	1.7	21195
885	1.75	20592
885	1.8	20025
885	1.85	19491
885	1.9	18987
885	1.95	18510
885	2	18059
885	2.05	17631
885	2.1	17225
885	2.15	16840
885	2.2	16473
885	2.25	16124
885	2.3	15791
885	2.35	15473
885	2.4	15169
885	2.45	14879
885	2.5	14601
885	2.55	14335
885	2.6	14081
885	2.65	13836
885	2.7	13601
885	2.75	13376
885	2.8	13159
885	2.85	12951
885	2.9	12751
885	2.95	12557
885	3	12371
885	3.05	12192
885	3.1	12019
885	3.15	11852
885	3.2	11691
885	3.25	11535
885	3.3	11385
885	3.35	11239
885	3.4	11098
885	3.45	10962
885	3.5	10830
885	3.55	10702
885	3.6	10579
885	3.65	10459
885	3.7	10343
885	3.75	10230
885	3.8	10120
885	3.85	10014
885	3.9	9911
885	3.95	9810.9
885	4	9713.6
885	4.05	9619.1
885	4.1	9527.3
885	4.15	9438
885	4.2	9351.1
885	4.25	9266.7
885	4.3	9184.5
885	4.35	9104.5
885	4.4	9026.6
885	4.45	8950.8
885	4.5	8877
885	4.55	8805.1
885	4.6	8735
885	4.65	8666.7
885	4.7	8600.2
885	4.75	8535.3
885	4.8	8472.1
885	4.85	8410.4
885	4.9	8350.2
885	4.95	8291.5
885	5	8234.3
890	1	37011
890	1.05	35137
890	1.1	33449
890	1.15	31920
890	1.2	30529
890	1.25	29258
890	1.3	28092
890	1.35	27019
890	1.4	26029
890	1.45	25112
890	1.5	24260
890	1.55	23467
890	1.6	22728
890	1.65	22036
890	1.7	21387
890	1.75	20779
890	1.8	20206
890	1.85	19666
890	1.9	19157
890	1.95	18676
890	2	18220
890	2.05	17788
890	2.1	17378
890	2.15	16989
890	2.2	16618
890	2.25	16266
890	2.3	15929
890	2.35	15608
890	2.4	15302
890	2.45	15008
890	2.5	14728
890	2.55	14459
890	2.6	14202
890	2.65	13955
890	2.7	13718
890	2.75	13490
890	2.8	13271
890	2.85	13061
890	2.9	12858
890	2.95	12663
890	3	12475
890	3.05	12294
890	3.1	12119
890	3.15	11950
890	3.2	11787
890	3.25	11630
890	3.3	11477
890	3.35	11330
890	3.4	11188
890	3.45	11050
890	3.5	10917
890	3.55	10788
890	3.6	10663
890	3.65	10542
890	3.7	10424
890	3.75	10310
890	3.8	10199
890	3.85	10092
890	3.9	9987.6
890	3.95	9886.3
890	4	9787.9
890	4.05	9692.4
890	4.1	9599.4
890	4.15	9509.1
890	4.2	9421.2
890	4.25	9335.8
890	4.3	9252.6
890	4.35	9171.7
890	4.4	9092.9
890	4.45	9016.2
890	4.5	8941.5
890	4.55	8868.7
890	4.6	8797.8
890	4.65	8728.7
890	4.7	8661.3
890	4.75	8595.6
890	4.8	8531.6
890	4.85	8469.2
890	4.9	8408.2
890	4.95	8348.8
890	5	8290.8
895	1	37352
895	1.05	35460
895	1.1	33756
895	1.15	32212
895	1.2	30808
895	1.25	29525
895	1.3	28349
895	1.35	27266
895	1.4	26266
895	1.45	25340
895	1.5	24480
895	1.55	23680
895	1.6	22933
895	1.65	22234
895	1.7	21580
895	1.75	20965
895	1.8	20387
895	1.85	19842
895	1.9	19328
895	1.95	18841
895	2	18381
895	2.05	17945
895	2.1	17531
895	2.15	17138
895	2.2	16764
895	2.25	16408
895	2.3	16068
895	2.35	15744
895	2.4	15434
895	2.45	15138
895	2.5	14855
895	2.55	14583
895	2.6	14323
895	2.65	14074
895	2.7	13834
895	2.75	13604
895	2.8	13383
895	2.85	13170
895	2.9	12965
895	2.95	12768
895	3	12578
895	3.05	12395
895	3.1	12219
895	3.15	12048
895	3.2	11883
895	3.25	11724
895	3.3	11570
895	3.35	11422
895	3.4	11278
895	3.45	11139
895	3.5	11004
895	3.55	10873
895	3.6	10747
895	3.65	10624
895	3.7	10505
895	3.75	10390
895	3.8	10278
895	3.85	10170
895	3.9	10064
895	3.95	9961.8
895	4	9862.4
895	4.05	9765.7
895	4.1	9671.7
895	4.15	9580.3
895	4.2	9491.5
895	4.25	9405
895	4.3	9320.9
895	4.35	9239
895	4.4	9159.3
895	4.45	9081.7
895	4.5	9006.1
895	4.55	8932.4
895	4.6	8860.6
895	4.65	8790.7
895	4.7	8722.5
895	4.75	8656.1
895	4.8	8591.2
895	4.85	8528
895	4.9	8466.4
895	4.95	8406.2
895	5	8347.5
900	1	37693
900	1.05	35784
900	1.1	34063
900	1.15	32505
900	1.2	31088
900	1.25	29793
900	1.3	28605
900	1.35	27512
900	1.4	26503
900	1.45	25568
900	1.5	24700
900	1.55	23892
900	1.6	23138
900	1.65	22433
900	1.7	21772
900	1.75	21151
900	1.8	20568
900	1.85	20017
900	1.9	19498
900	1.95	19007
900	2	18543
900	2.05	18103
900	2.1	17685
900	2.15	17287
900	2.2	16910
900	2.25	16550
900	2.3	16207
900	2.35	15879
900	2.4	15567
900	2.45	15267
900	2.5	14981
900	2.55	14707
900	2.6	14445
900	2.65	14193
900	2.7	13951
900	2.75	13718
900	2.8	13495
900	2.85	13280
900	2.9	13073
900	2.95	12874
900	3	12682
900	3.05	12497
900	3.1	12318
900	3.15	12146
900	3.2	11980
900	3.25	11819
900	3.3	11664
900	3.35	11513
900	3.4	11368
900	3.45	11227
900	3.5	11091
900	3.55	10959
900	3.6	10831
900	3.65	10707
900	3.7	10587
900	3.75	10471
900	3.8	10357
900	3.85	10248
900	3.9	10141
900	3.95	10037
900	4	9936.9
900	4.05	9839.1
900	4.1	9744.1
900	4.15	9651.7
900	4.2	9561.8
900	4.25	9474.3
900	4.3	9389.2
900	4.35	9306.4
900	4.4	9225.8
900	4.45	9147.2
900	4.5	9070.8
900	4.55	8996.2
900	4.6	8923.6
900	4.65	8852.8
900	4.7	8783.9
900	4.75	8716.6
900	4.8	8651
900	4.85	8587
900	4.9	8524.6
900	4.95	8463.7
900	5	8404.2
905	1	38034
905	1.05	36107
905	1.1	34371
905	1.15	32798
905	1.2	31368
905	1.25	30061
905	1.3	28862
905	1.35	27759
905	1.4	26740
905	1.45	25796
905	1.5	24920
905	1.55	24105
905	1.6	23343
905	1.65	22632
905	1.7	21964
905	1.75	21338
905	1.8	20749
905	1.85	20193
905	1.9	19669
905	1.95	19174
905	2	18704
905	2.05	18260
905	2.1	17838
905	2.15	17437
905	2.2	17055
905	2.25	16692
905	2.3	16346
905	2.35	16015
905	2.4	15699
905	2.45	15397
905	2.5	15108
905	2.55	14831
905	2.6	14566
905	2.65	14312
905	2.7	14067
905	2.75	13832
905	2.8	13607
905	2.85	13390
905	2.9	13181
905	2.95	12980
905	3	12786
905	3.05	12599
905	3.1	12418
905	3.15	12244
905	3.2	12076
905	3.25	11914
905	3.3	11757
905	3.35	11605
905	3.4	11458
905	3.45	11316
905	3.5	11178
905	3.55	11045
905	3.6	10916
905	3.65	10790
905	3.7	10669
905	3.75	10551
905	3.8	10437
905	3.85	10326
905	3.9	10218
905	3.95	10113
905	4	10011
905	4.05	9912.6
905	4.1	9816.5
905	4.15	9723.1
905	4.2	9632.2
905	4.25	9543.8
905	4.3	9457.7
905	4.35	9373.9
905	4.4	9292.4
905	4.45	9212.9
905	4.5	9135.5
905	4.55	9060.2
905	4.6	8986.7
905	4.65	8915.1
905	4.7	8845.3
905	4.75	8777.2
905	4.8	8710.8
905	4.85	8646.1
905	4.9	8582.9
905	4.95	8521.2
905	5	8461.1
910	1	38375
910	1.05	36430
910	1.1	34678
910	1.15	33092
910	1.2	31648
910	1.25	30329
910	1.3	29119
910	1.35	28005
910	1.4	26977
910	1.45	26025
910	1.5	25141
910	1.55	24317
910	1.6	23549
910	1.65	22830
910	1.7	22157
910	1.75	21525
910	1.8	20930
910	1.85	20369
910	1.9	19840
910	1.95	19340
910	2	18866
910	2.05	18417
910	2.1	17991
910	2.15	17586
910	2.2	17201
910	2.25	16834
910	2.3	16485
910	2.35	16151
910	2.4	15832
910	2.45	15527
910	2.5	15235
910	2.55	14956
910	2.6	14688
910	2.65	14431
910	2.7	14184
910	2.75	13947
910	2.8	13719
910	2.85	13500
910	2.9	13289
910	2.95	13085
910	3	12890
910	3.05	12701
910	3.1	12518
910	3.15	12343
910	3.2	12173
910	3.25	12009
910	3.3	11850
910	3.35	11697
910	3.4	11548
910	3.45	11405
910	3.5	11265
910	3.55	11131
910	3.6	11000
910	3.65	10873
910	3.7	10751
910	3.75	10632
910	3.8	10516
910	3.85	10404
910	3.9	10295
910	3.95	10189
910	4	10086
910	4.05	9986.3
910	4.1	9889.1
910	4.15	9794.6
910	4.2	9702.7
910	4.25	9613.3
910	4.3	9526.2
910	4.35	9441.5
910	4.4	9359
910	4.45	9278.7
910	4.5	9200.4
910	4.55	9124.2
910	4.6	9049.9
910	4.65	8977.4
910	4.7	8906.8
910	4.75	8837.9
910	4.8	8770.8
910	4.85	8705.2
910	4.9	8641.3
910	4.95	8578.9
910	5	8518
915	1	38716
915	1.05	36754
915	1.1	34986
915	1.15	33385
915	1.2	31928
915	1.25	30597
915	1.3	29376
915	1.35	28252
915	1.4	27214
915	1.45	26253
915	1.5	25361
915	1.55	24530
915	1.6	23755
915	1.65	23029
915	1.7	22350
915	1.75	21711
915	1.8	21111
915	1.85	20545
915	1.9	20011
915	1.95	19506
915	2	19028
915	2.05	18575
915	2.1	18145
915	2.15	17736
915	2.2	17347
915	2.25	16977
915	2.3	16624
915	2.35	16287
915	2.4	15965
915	2.45	15657
915	2.5	15362
915	2.55	15080
915	2.6	14809
915	2.65	14550
915	2.7	14301
915	2.75	14061
915	2.8	13831
915	2.85	13610
915	2.9	13397
915	2.95	13191
915	3	12993
915	3.05	12803
915	3.1	12619
915	3.15	12441
915	3.2	12269
915	3.25	12104
915	3.3	11943
915	3.35	11788
915	3.4	11638
915	3.45	11493
915	3.5	11353
915	3.55	11217
915	3.6	11085
915	3.65	10957
915	3.7	10833
915	3.75	10712
915	3.8	10595
915	3.85	10482
915	3.9	10372
915	3.95	10265
915	4	10161
915	4.05	10060
915	4.1	9961.8
915	4.15	9866.2
915	4.2	9773.3
915	4.25	9682.9
915	4.3	9594.9
915	4.35	9509.2
915	4.4	9425.8
915	4.45	9344.6
915	4.5	9265.4
915	4.55	9188.3
915	4.6	9113.1
915	4.65	9039.9
915	4.7	8968.4
915	4.75	8898.8
915	4.8	8830.8
915	4.85	8764.5
915	4.9	8699.8
915	4.95	8636.7
915	5	8575.1
920	1	39057
920	1.05	37078
920	1.1	35294
920	1.15	33678
920	1.2	32208
920	1.25	30865
920	1.3	29633
920	1.35	28499
920	1.4	27452
920	1.45	26482
920	1.5	25581
920	1.55	24743
920	1.6	23960
920	1.65	23228
920	1.7	22542
920	1.75	21898
920	1.8	21292
920	1.85	20721
920	1.9	20182
920	1.95	19672
920	2	19190
920	2.05	18733
920	2.1	18298
920	2.15	17886
920	2.2	17493
920	2.25	17120
920	2.3	16763
920	2.35	16423
920	2.4	16098
920	2.45	15787
920	2.5	15489
920	2.55	15204
920	2.6	14931
920	2.65	14669
920	2.7	14418
920	2.75	14176
920	2.8	13943
920	2.85	13720
920	2.9	13505
920	2.95	13297
920	3	13097
920	3.05	12905
920	3.1	12719
920	3.15	12540
920	3.2	12366
920	3.25	12199
920	3.3	12037
920	3.35	11880
920	3.4	11729
920	3.45	11582
920	3.5	11440
920	3.55	11303
920	3.6	11169
920	3.65	11040
920	3.7	10915
920	3.75	10793
[truncated: 4,561 more rows]
